# Supplementary material for: 2-Dicyclo­hexyl­amino-3-phenyl-5,6-di­hydro-8H-thio­pyrano[4′,3′:4,5]thieno[2,3-d]pyrimidin-4(3H)-one
Source: Acta Crystallogr Sect E Struct Rep Online. 2011 Mar 15;67(Pt 4):o888. doi: 10.1107/S1600536811009226 (PMC3100021; doi:10.1107/S1600536811009226)
Supplement: Supplementary file 1 [file e-67-0o888-sup1.cif]

##############################################################################
###                                                                        ###
###        Electronic paper (Acta Crystallographica Section E)             ###
###                                                                        ###
##############################################################################
#                                                                            #
# This CIF contains the data in a paper accepted for publication in Acta     #
# Crystallographica Section E. It conforms to the requirements of Notes      #
# for Authors for Section E, and has been peer reviewed under the auspices   #
# of the IUCr Commission on Journals.                                        #
#                                                                            #
# Full details of the Crystallographic Information File format               #
# are given in the paper "The Crystallographic Information File (CIF):       #
# a New Standard Archive File for Crystallography" by S. R. Hall, F. H.      #
# Allen and I. D. Brown [Acta Cryst. (1991), A47, 655-685].                  #
#                                                                            #
# The current version of the core CIF dictionary is obtainable from          #
# ftp://ftp.iucr.org/pub/cif_core.dic. The current version number is 2.4.    #
#                                                                            #
# Software is freely available for graphical display of the structure(s) in  #
# this CIF.  For information consult the CIF home page http://www.iucr.org/  #
# cif/home.html                                                              #
#                                                                            #
# This file may be used for bona fide research purposes within the           #
# scientific community so long as proper attribution is given to the journal # 
# article from which it was obtained.                                        #
#                                                                            #
##############################################################################
                                             
data_I
_audit_creation_method     SHELXL-97
_chemical_name_systematic
;
2-Dicyclohexylamino-3-phenyl-5,6-dihydro-8<i>H</i>-
thiopyrano[4',3':4,5]thieno[2,3-<i>d</i>]pyrimidin-4(3<i>H</i>)-one
;
_chemical_name_common     ?
_chemical_formula_moiety     'C27 H33 N3 O S2'
_chemical_formula_sum     'C27 H33 N3 O S2'
_chemical_formula_iupac     'C27 H33 N3 O S2'
_chemical_formula_weight     479.70
_chemical_melting_point     ?
_symmetry_cell_setting     monoclinic
_symmetry_space_group_name_H-M     'P 21/c'
_symmetry_space_group_name_Hall     '-P 2ybc'
loop_
    _symmetry_equiv_pos_as_xyz
    'x, y, z'
    '-x, y+1/2, -z+1/2'
    '-x, -y, -z'
    'x, -y-1/2, z-1/2'
_cell_length_a     10.7118(10)
_cell_length_b     22.601(2)
_cell_length_c     10.9240(10)
_cell_angle_alpha     90.00
_cell_angle_beta     109.9390(10)
_cell_angle_gamma     90.00
_cell_volume     2486.1(4)
_cell_formula_units_Z     4
_cell_measurement_reflns_used     4365
_cell_measurement_theta_min     2.02
_cell_measurement_theta_max     25.00
_cell_measurement_temperature     293(2)
_exptl_crystal_description     block
_exptl_crystal_colour     yellow
_exptl_crystal_size_max     0.30
_exptl_crystal_size_mid     0.25
_exptl_crystal_size_min     0.18
_exptl_crystal_density_diffrn     1.282
_exptl_crystal_density_meas     ?
_exptl_crystal_density_method     'not measured'
_exptl_crystal_F_000     1024
_exptl_absorpt_coefficient_mu     0.239
_exptl_absorpt_correction_type     multi-scan
_exptl_absorpt_process_details     '(SADABS; Bruker, 2007)'
_exptl_absorpt_correction_T_min     0.8024
_exptl_absorpt_correction_T_max     0.8742
_exptl_special_details
;
;
_diffrn_ambient_temperature     293(2)
_diffrn_radiation_type     MoK\a
_diffrn_radiation_wavelength     0.71073
_diffrn_radiation_source     'fine-focus sealed tube'
_diffrn_radiation_monochromator     graphite
_diffrn_measurement_device_type     'Bruker <b>DIFFRACTOMETER TYPE????</b>'
_diffrn_measurement_method     ?
_diffrn_detector_area_resol_mean     ?
_diffrn_reflns_number     12466
_diffrn_reflns_av_R_equivalents     0.0265
_diffrn_reflns_av_sigmaI/netI     0.0289
_diffrn_reflns_theta_min     2.02
_diffrn_reflns_theta_max     25.00
_diffrn_reflns_theta_full     25.00
_diffrn_measured_fraction_theta_max     0.998
_diffrn_measured_fraction_theta_full     0.998
_diffrn_reflns_limit_h_min     -12
_diffrn_reflns_limit_h_max     11
_diffrn_reflns_limit_k_min     -17
_diffrn_reflns_limit_k_max     26
_diffrn_reflns_limit_l_min     -12
_diffrn_reflns_limit_l_max     12
_diffrn_standards_number     ?
_diffrn_standards_interval_count     ?
_diffrn_standards_interval_time     ?
_diffrn_standards_decay_%     ?
_refine_special_details
;
Refinement of <i>F</i>^2^ against ALL reflections. The weighted <i>R</i>-factor
<i>wR</i> and goodness of fit <i>S</i> are based on <i>F</i>^2^, conventional
<i>R</i>-factors <i>R</i> are based on <i>F</i>, with <i>F</i> set to zero for
negative <i>F</i>^2^. The threshold expression of <i>F</i>^2^ >
\s(<i>F</i>^2^) is used only for calculating <i>R</i>-factors(gt) <i>etc</i>.
and is not relevant to the choice of reflections for refinement.
<i>R</i>-factors based on <i>F</i>^2^ are statistically about twice as large
as those based on <i>F</i>, and <i>R</i>- factors based on ALL data will be
even larger.
;
_reflns_number_total     4365
_reflns_number_gt     3391
_reflns_threshold_expression     I>2\s(I)
_refine_ls_structure_factor_coef     Fsqd
_refine_ls_matrix_type     full
_refine_ls_R_factor_all     0.0527
_refine_ls_R_factor_gt     0.0391
_refine_ls_wR_factor_gt     0.0891
_refine_ls_wR_factor_ref     0.0973
_refine_ls_goodness_of_fit_ref     0.996
_refine_ls_restrained_S_all     0.996
_refine_ls_number_reflns     4365
_refine_ls_number_parameters     298
_refine_ls_number_restraints     0
_refine_ls_hydrogen_treatment     constr
_refine_ls_weighting_scheme     calc
_refine_ls_weighting_details
         'calc w=1/[\s^2^(Fo^2^)+(0.0373P)^2^+1.0362P] where P=(Fo^2^+2Fc^2^)/3'
_atom_sites_solution_hydrogens     geom
_atom_sites_solution_primary     direct
_atom_sites_solution_secondary     difmap
_refine_ls_shift/su_max     0.000
_refine_ls_shift/su_mean     0.000
_refine_diff_density_max     0.248
_refine_diff_density_min     -0.259
_refine_ls_extinction_method     none
_refine_ls_extinction_coef     ?
loop_
    _atom_type_symbol
    _atom_type_description
    _atom_type_scat_dispersion_real
    _atom_type_scat_dispersion_imag
    _atom_type_scat_source
    'C' 'C' 0.0033 0.0016
                         'International Tables Vol C Tables 4.2.6.8 and 6.1.1.4'
    'H' 'H' 0.0000 0.0000
                         'International Tables Vol C Tables 4.2.6.8 and 6.1.1.4'
    'N' 'N' 0.0061 0.0033
                         'International Tables Vol C Tables 4.2.6.8 and 6.1.1.4'
    'O' 'O' 0.0106 0.0060
                         'International Tables Vol C Tables 4.2.6.8 and 6.1.1.4'
    'S' 'S' 0.1246 0.1234
                         'International Tables Vol C Tables 4.2.6.8 and 6.1.1.4'
_computing_data_collection     'SMART (Bruker, 2007)'
_computing_cell_refinement     'SAINT (Bruker, 2007)'
_computing_data_reduction     'SAINT (Bruker, 2007)'
_computing_structure_solution     'SHELXS97 (Sheldrick, 2008)'
_computing_structure_refinement     'SHELXL97 (Sheldrick, 2008)'
_computing_molecular_graphics     'SHELXTL (Sheldrick, 2008)'
_computing_publication_material     'SHELXTL (Sheldrick, 2008)'
loop_
    _atom_site_type_symbol
    _atom_site_label
    _atom_site_fract_x
    _atom_site_fract_y
    _atom_site_fract_z
    _atom_site_U_iso_or_equiv
    _atom_site_adp_type
    _atom_site_calc_flag
    _atom_site_refinement_flags
    _atom_site_occupancy
    _atom_site_disorder_assembly
    _atom_site_disorder_group
    S S1 0.52363(5) 0.09045(3) 0.58192(5) 0.05635(17) Uani d . 1 . .
    S S2 0.36688(6) -0.00416(3) 0.84325(5) 0.06459(19) Uani d . 1 . .
    N N2 0.39389(15) 0.14368(7) 0.35103(15) 0.0446(4) Uani d . 1 . .
    N N1 0.17515(14) 0.11220(7) 0.23197(14) 0.0381(4) Uani d . 1 . .
    O O1 0.06017(13) 0.04696(6) 0.31444(12) 0.0520(4) Uani d . 1 . .
    C C6 0.28078(18) 0.07129(8) 0.44376(17) 0.0392(4) Uani d . 1 . .
    C C7 0.38904(18) 0.10337(8) 0.44241(18) 0.0414(4) Uani d . 1 . .
    C C4 0.30430(18) 0.03617(8) 0.55936(17) 0.0408(4) Uani d . 1 . .
    C C8 0.28574(17) 0.14842(8) 0.24936(17) 0.0382(4) Uani d . 1 . .
    C C5 0.43038(19) 0.04268(9) 0.64211(18) 0.0456(5) Uani d . 1 . .
    C C3 0.2018(2) -0.00226(10) 0.5853(2) 0.0532(5) Uani d . 1 . .
    H H3A 0.1593 -0.0265 0.5091 0.064 Uiso calc R 1 . .
    H H3B 0.1342 0.0228 0.5990 0.064 Uiso calc R 1 . .
    C C1 0.4921(2) 0.01507(10) 0.7740(2) 0.0568(6) Uani d . 1 . .
    H H1A 0.5547 0.0426 0.8312 0.068 Uiso calc R 1 . .
    H H1B 0.5405 -0.0202 0.7664 0.068 Uiso calc R 1 . .
    C C2 0.2587(2) -0.04225(10) 0.7023(2) 0.0587(6) Uani d . 1 . .
    H H2A 0.3078 -0.0740 0.6798 0.070 Uiso calc R 1 . .
    H H2B 0.1862 -0.0599 0.7238 0.070 Uiso calc R 1 . .
    N N3 0.27679(15) 0.18922(7) 0.15363(15) 0.0417(4) Uani d . 1 . .
    C C9 0.08042(18) 0.10101(8) 0.10264(17) 0.0392(4) Uani d . 1 . .
    C C22 0.39403(19) 0.20341(9) 0.11691(19) 0.0455(5) Uani d . 1 . .
    H H22 0.3599 0.2280 0.0386 0.055 Uiso calc R 1 . .
    C C20 0.16227(19) 0.23014(9) 0.11292(18) 0.0455(5) Uani d . 1 . .
    H H20 0.0966 0.2139 0.1481 0.055 Uiso calc R 1 . .
    C C10 0.12331(19) 0.07079(9) 0.01470(18) 0.0447(5) Uani d . 1 . .
    H H10 0.2115 0.0589 0.0379 0.054 Uiso calc R 1 . .
    C C14 -0.05072(19) 0.11717(9) 0.07028(19) 0.0485(5) Uani d . 1 . .
    H H14 -0.0803 0.1362 0.1307 0.058 Uiso calc R 1 . .
    C C27 0.5036(2) 0.23963(10) 0.2115(2) 0.0563(5) Uani d . 1 . .
    H H27A 0.5426 0.2176 0.2918 0.068 Uiso calc R 1 . .
    H H27B 0.4669 0.2760 0.2319 0.068 Uiso calc R 1 . .
    C C23 0.4467(2) 0.14866(10) 0.0736(2) 0.0576(6) Uani d . 1 . .
    H H23A 0.3750 0.1290 0.0065 0.069 Uiso calc R 1 . .
    H H23B 0.4799 0.1217 0.1466 0.069 Uiso calc R 1 . .
    C C13 -0.1378(2) 0.10476(11) -0.0530(2) 0.0595(6) Uani d . 1 . .
    H H13 -0.2263 0.1162 -0.0762 0.071 Uiso calc R 1 . .
    C C12 -0.0948(2) 0.07562(11) -0.1418(2) 0.0597(6) Uani d . 1 . .
    H H12 -0.1538 0.0677 -0.2249 0.072 Uiso calc R 1 . .
    C C15 0.0939(2) 0.23351(11) -0.0339(2) 0.0597(6) Uani d . 1 . .
    H H15A 0.0736 0.1939 -0.0692 0.072 Uiso calc R 1 . .
    H H15B 0.1529 0.2519 -0.0731 0.072 Uiso calc R 1 . .
    C C26 0.6108(2) 0.25425(11) 0.1533(3) 0.0683(7) Uani d . 1 . .
    H H26A 0.5735 0.2798 0.0783 0.082 Uiso calc R 1 . .
    H H26B 0.6822 0.2756 0.2172 0.082 Uiso calc R 1 . .
    C C19 0.1943(2) 0.29232(9) 0.1691(2) 0.0593(6) Uani d . 1 . .
    H H19A 0.2379 0.2901 0.2627 0.071 Uiso calc R 1 . .
    H H19B 0.2542 0.3116 0.1322 0.071 Uiso calc R 1 . .
    C C11 0.0352(2) 0.05831(10) -0.1077(2) 0.0533(5) Uani d . 1 . .
    H H11 0.0640 0.0381 -0.1673 0.064 Uiso calc R 1 . .
    C C24 0.5580(2) 0.16290(11) 0.0206(2) 0.0696(7) Uani d . 1 . .
    H H24A 0.5961 0.1262 0.0035 0.083 Uiso calc R 1 . .
    H H24B 0.5211 0.1839 -0.0614 0.083 Uiso calc R 1 . .
    C C25 0.6657(2) 0.19973(11) 0.1127(3) 0.0735(7) Uani d . 1 . .
    H H25A 0.7126 0.1765 0.1892 0.088 Uiso calc R 1 . .
    H H25B 0.7289 0.2110 0.0709 0.088 Uiso calc R 1 . .
    C C16 -0.0336(2) 0.26934(13) -0.0668(2) 0.0789(8) Uani d . 1 . .
    H H16A -0.0734 0.2729 -0.1606 0.095 Uiso calc R 1 . .
    H H16B -0.0959 0.2486 -0.0352 0.095 Uiso calc R 1 . .
    C C17 -0.0084(3) 0.33031(13) -0.0069(3) 0.0926(10) Uani d . 1 . .
    H H17A -0.0927 0.3501 -0.0222 0.111 Uiso calc R 1 . .
    H H17B 0.0419 0.3532 -0.0491 0.111 Uiso calc R 1 . .
    C C18 0.0670(3) 0.32814(12) 0.1378(3) 0.0844(8) Uani d . 1 . .
    H H18A 0.0110 0.3106 0.1816 0.101 Uiso calc R 1 . .
    H H18B 0.0886 0.3681 0.1704 0.101 Uiso calc R 1 . .
    C C28 0.16231(18) 0.07445(8) 0.33148(17) 0.0387(4) Uani d . 1 . .
loop_
    _atom_site_aniso_label
    _atom_site_aniso_U_11
    _atom_site_aniso_U_22
    _atom_site_aniso_U_33
    _atom_site_aniso_U_12
    _atom_site_aniso_U_13
    _atom_site_aniso_U_23
    S1 0.0443(3) 0.0596(4) 0.0528(3) -0.0111(3) 0.0006(2) 0.0144(3)
    S2 0.0742(4) 0.0727(4) 0.0432(3) -0.0018(3) 0.0152(3) 0.0092(3)
    N2 0.0419(9) 0.0445(9) 0.0433(9) -0.0061(7) 0.0092(7) 0.0063(8)
    N1 0.0373(8) 0.0404(9) 0.0349(8) -0.0025(7) 0.0104(6) 0.0018(7)
    O1 0.0453(8) 0.0625(9) 0.0443(8) -0.0166(7) 0.0101(6) 0.0039(7)
    C6 0.0411(10) 0.0366(10) 0.0386(10) -0.0021(8) 0.0117(8) -0.0009(8)
    C7 0.0404(10) 0.0397(11) 0.0413(10) -0.0016(9) 0.0103(8) 0.0024(9)
    C4 0.0457(11) 0.0351(10) 0.0383(10) -0.0020(8) 0.0100(8) 0.0004(8)
    C8 0.0394(10) 0.0370(10) 0.0388(10) 0.0004(8) 0.0141(8) -0.0005(8)
    C5 0.0487(11) 0.0398(11) 0.0426(10) -0.0043(9) 0.0079(9) 0.0034(9)
    C3 0.0517(12) 0.0558(13) 0.0463(12) -0.0094(10) 0.0093(10) 0.0103(10)
    C1 0.0571(13) 0.0532(13) 0.0480(12) -0.0049(11) 0.0022(10) 0.0092(10)
    C2 0.0591(13) 0.0567(14) 0.0568(13) -0.0099(11) 0.0152(11) 0.0150(11)
    N3 0.0416(9) 0.0401(9) 0.0445(9) 0.0000(7) 0.0162(7) 0.0072(7)
    C9 0.0384(10) 0.0393(10) 0.0369(10) -0.0018(8) 0.0091(8) 0.0029(8)
    C22 0.0475(11) 0.0442(11) 0.0483(11) -0.0031(9) 0.0208(9) 0.0034(9)
    C20 0.0482(11) 0.0447(11) 0.0460(11) 0.0075(9) 0.0193(9) 0.0099(9)
    C10 0.0422(10) 0.0426(11) 0.0487(11) -0.0026(9) 0.0147(9) -0.0026(9)
    C14 0.0404(11) 0.0585(13) 0.0469(11) 0.0016(10) 0.0151(9) 0.0003(10)
    C27 0.0519(12) 0.0535(13) 0.0639(13) -0.0087(10) 0.0202(11) -0.0068(11)
    C23 0.0582(13) 0.0525(13) 0.0680(14) -0.0024(11) 0.0292(11) -0.0060(11)
    C13 0.0364(11) 0.0755(16) 0.0592(13) 0.0009(11) 0.0066(10) 0.0043(12)
    C12 0.0542(13) 0.0705(16) 0.0438(12) -0.0097(12) 0.0032(10) -0.0024(11)
    C15 0.0596(13) 0.0700(15) 0.0468(12) 0.0126(12) 0.0146(10) 0.0122(11)
    C26 0.0562(14) 0.0533(14) 0.0955(18) -0.0121(11) 0.0261(13) 0.0016(13)
    C19 0.0732(15) 0.0461(12) 0.0663(14) 0.0049(11) 0.0339(12) 0.0014(11)
    C11 0.0595(13) 0.0543(13) 0.0468(12) -0.0083(11) 0.0190(10) -0.0084(10)
    C24 0.0741(16) 0.0686(16) 0.0815(17) 0.0040(13) 0.0466(14) -0.0009(14)
    C25 0.0535(14) 0.0666(16) 0.111(2) 0.0017(13) 0.0422(14) 0.0132(15)
    C16 0.0654(16) 0.100(2) 0.0686(16) 0.0253(15) 0.0187(13) 0.0350(16)
    C17 0.094(2) 0.078(2) 0.119(3) 0.0398(17) 0.0537(19) 0.0499(19)
    C18 0.104(2) 0.0562(16) 0.109(2) 0.0245(15) 0.0563(19) 0.0098(16)
    C28 0.0406(10) 0.0377(10) 0.0375(10) -0.0027(9) 0.0130(8) -0.0020(8)
_geom_special_details
;
All e.s.d.'s (except the e.s.d. in the dihedral angle between two l.s. planes)
are estimated using the full covariance matrix. The cell e.s.d.'s are taken
into account individually in the estimation of e.s.d.'s in distances, angles
and torsion angles; correlations between e.s.d.'s in cell parameters are only
used when they are defined by crystal symmetry. An approximate (isotropic)
treatment of cell e.s.d.'s is used for estimating e.s.d.'s involving l.s.
planes.
;
loop_
    _geom_bond_atom_site_label_1
    _geom_bond_atom_site_label_2
    _geom_bond_site_symmetry_2
    _geom_bond_distance
    _geom_bond_publ_flag
    S1 C7 . 1.7286(19) ?
    S1 C5 . 1.745(2) ?
    S2 C2 . 1.799(2) ?
    S2 C1 . 1.803(2) ?
    N2 C8 . 1.308(2) ?
    N2 C7 . 1.365(2) ?
    N1 C8 . 1.399(2) ?
    N1 C28 . 1.425(2) ?
    N1 C9 . 1.453(2) ?
    O1 C28 . 1.216(2) ?
    C6 C7 . 1.372(3) ?
    C6 C28 . 1.435(2) ?
    C6 C4 . 1.439(2) ?
    C4 C5 . 1.353(3) ?
    C4 C3 . 1.500(3) ?
    C8 N3 . 1.373(2) ?
    C5 C1 . 1.501(3) ?
    C3 C2 . 1.514(3) ?
    C3 H3A . 0.9700 ?
    C3 H3B . 0.9700 ?
    C1 H1A . 0.9700 ?
    C1 H1B . 0.9700 ?
    C2 H2A . 0.9700 ?
    C2 H2B . 0.9700 ?
    N3 C22 . 1.478(2) ?
    N3 C20 . 1.478(2) ?
    C9 C14 . 1.376(3) ?
    C9 C10 . 1.379(3) ?
    C22 C23 . 1.502(3) ?
    C22 C27 . 1.513(3) ?
    C22 H22 . 0.9800 ?
    C20 C15 . 1.521(3) ?
    C20 C19 . 1.525(3) ?
    C20 H20 . 0.9800 ?
    C10 C11 . 1.377(3) ?
    C10 H10 . 0.9300 ?
    C14 C13 . 1.381(3) ?
    C14 H14 . 0.9300 ?
    C27 C26 . 1.526(3) ?
    C27 H27A . 0.9700 ?
    C27 H27B . 0.9700 ?
    C23 C24 . 1.527(3) ?
    C23 H23A . 0.9700 ?
    C23 H23B . 0.9700 ?
    C13 C12 . 1.375(3) ?
    C13 H13 . 0.9300 ?
    C12 C11 . 1.370(3) ?
    C12 H12 . 0.9300 ?
    C15 C16 . 1.522(3) ?
    C15 H15A . 0.9700 ?
    C15 H15B . 0.9700 ?
    C26 C25 . 1.497(3) ?
    C26 H26A . 0.9700 ?
    C26 H26B . 0.9700 ?
    C19 C18 . 1.521(3) ?
    C19 H19A . 0.9700 ?
    C19 H19B . 0.9700 ?
    C11 H11 . 0.9300 ?
    C24 C25 . 1.498(3) ?
    C24 H24A . 0.9700 ?
    C24 H24B . 0.9700 ?
    C25 H25A . 0.9700 ?
    C25 H25B . 0.9700 ?
    C16 C17 . 1.509(4) ?
    C16 H16A . 0.9700 ?
    C16 H16B . 0.9700 ?
    C17 C18 . 1.511(4) ?
    C17 H17A . 0.9700 ?
    C17 H17B . 0.9700 ?
    C18 H18A . 0.9700 ?
    C18 H18B . 0.9700 ?
loop_
    _geom_angle_atom_site_label_1
    _geom_angle_atom_site_label_2
    _geom_angle_atom_site_label_3
    _geom_angle_site_symmetry_1
    _geom_angle_site_symmetry_3
    _geom_angle
    _geom_angle_publ_flag
    C7 S1 C5 . . 91.39(9) ?
    C2 S2 C1 . . 96.33(10) ?
    C8 N2 C7 . . 115.60(16) ?
    C8 N1 C28 . . 122.99(14) ?
    C8 N1 C9 . . 120.81(14) ?
    C28 N1 C9 . . 114.86(14) ?
    C7 C6 C28 . . 117.97(17) ?
    C7 C6 C4 . . 113.91(16) ?
    C28 C6 C4 . . 128.07(17) ?
    N2 C7 C6 . . 127.12(17) ?
    N2 C7 S1 . . 121.94(14) ?
    C6 C7 S1 . . 110.80(14) ?
    C5 C4 C6 . . 111.25(17) ?
    C5 C4 C3 . . 124.39(17) ?
    C6 C4 C3 . . 124.36(16) ?
    N2 C8 N3 . . 120.91(16) ?
    N2 C8 N1 . . 122.10(16) ?
    N3 C8 N1 . . 116.99(15) ?
    C4 C5 C1 . . 127.50(18) ?
    C4 C5 S1 . . 112.64(14) ?
    C1 C5 S1 . . 119.85(14) ?
    C4 C3 C2 . . 113.29(17) ?
    C4 C3 H3A . . 108.9 ?
    C2 C3 H3A . . 108.9 ?
    C4 C3 H3B . . 108.9 ?
    C2 C3 H3B . . 108.9 ?
    H3A C3 H3B . . 107.7 ?
    C5 C1 S2 . . 110.84(15) ?
    C5 C1 H1A . . 109.5 ?
    S2 C1 H1A . . 109.5 ?
    C5 C1 H1B . . 109.5 ?
    S2 C1 H1B . . 109.5 ?
    H1A C1 H1B . . 108.1 ?
    C3 C2 S2 . . 113.16(15) ?
    C3 C2 H2A . . 108.9 ?
    S2 C2 H2A . . 108.9 ?
    C3 C2 H2B . . 108.9 ?
    S2 C2 H2B . . 108.9 ?
    H2A C2 H2B . . 107.8 ?
    C8 N3 C22 . . 120.49(15) ?
    C8 N3 C20 . . 118.98(14) ?
    C22 N3 C20 . . 118.51(15) ?
    C14 C9 C10 . . 120.40(18) ?
    C14 C9 N1 . . 121.13(17) ?
    C10 C9 N1 . . 118.38(16) ?
    N3 C22 C23 . . 110.62(16) ?
    N3 C22 C27 . . 117.73(16) ?
    C23 C22 C27 . . 111.94(17) ?
    N3 C22 H22 . . 105.1 ?
    C23 C22 H22 . . 105.1 ?
    C27 C22 H22 . . 105.1 ?
    N3 C20 C15 . . 113.60(16) ?
    N3 C20 C19 . . 113.94(17) ?
    C15 C20 C19 . . 109.83(18) ?
    N3 C20 H20 . . 106.3 ?
    C15 C20 H20 . . 106.3 ?
    C19 C20 H20 . . 106.3 ?
    C11 C10 C9 . . 119.78(19) ?
    C11 C10 H10 . . 120.1 ?
    C9 C10 H10 . . 120.1 ?
    C9 C14 C13 . . 119.21(19) ?
    C9 C14 H14 . . 120.4 ?
    C13 C14 H14 . . 120.4 ?
    C22 C27 C26 . . 110.57(18) ?
    C22 C27 H27A . . 109.5 ?
    C26 C27 H27A . . 109.5 ?
    C22 C27 H27B . . 109.5 ?
    C26 C27 H27B . . 109.5 ?
    H27A C27 H27B . . 108.1 ?
    C22 C23 C24 . . 111.83(19) ?
    C22 C23 H23A . . 109.2 ?
    C24 C23 H23A . . 109.2 ?
    C22 C23 H23B . . 109.2 ?
    C24 C23 H23B . . 109.2 ?
    H23A C23 H23B . . 107.9 ?
    C12 C13 C14 . . 120.5(2) ?
    C12 C13 H13 . . 119.8 ?
    C14 C13 H13 . . 119.8 ?
    C11 C12 C13 . . 119.9(2) ?
    C11 C12 H12 . . 120.0 ?
    C13 C12 H12 . . 120.0 ?
    C20 C15 C16 . . 110.26(18) ?
    C20 C15 H15A . . 109.6 ?
    C16 C15 H15A . . 109.6 ?
    C20 C15 H15B . . 109.6 ?
    C16 C15 H15B . . 109.6 ?
    H15A C15 H15B . . 108.1 ?
    C25 C26 C27 . . 111.91(19) ?
    C25 C26 H26A . . 109.2 ?
    C27 C26 H26A . . 109.2 ?
    C25 C26 H26B . . 109.2 ?
    C27 C26 H26B . . 109.2 ?
    H26A C26 H26B . . 107.9 ?
    C18 C19 C20 . . 109.8(2) ?
    C18 C19 H19A . . 109.7 ?
    C20 C19 H19A . . 109.7 ?
    C18 C19 H19B . . 109.7 ?
    C20 C19 H19B . . 109.7 ?
    H19A C19 H19B . . 108.2 ?
    C12 C11 C10 . . 120.1(2) ?
    C12 C11 H11 . . 119.9 ?
    C10 C11 H11 . . 119.9 ?
    C25 C24 C23 . . 112.6(2) ?
    C25 C24 H24A . . 109.1 ?
    C23 C24 H24A . . 109.1 ?
    C25 C24 H24B . . 109.1 ?
    C23 C24 H24B . . 109.1 ?
    H24A C24 H24B . . 107.8 ?
    C26 C25 C24 . . 111.5(2) ?
    C26 C25 H25A . . 109.3 ?
    C24 C25 H25A . . 109.3 ?
    C26 C25 H25B . . 109.3 ?
    C24 C25 H25B . . 109.3 ?
    H25A C25 H25B . . 108.0 ?
    C17 C16 C15 . . 111.7(2) ?
    C17 C16 H16A . . 109.3 ?
    C15 C16 H16A . . 109.3 ?
    C17 C16 H16B . . 109.3 ?
    C15 C16 H16B . . 109.3 ?
    H16A C16 H16B . . 107.9 ?
    C16 C17 C18 . . 112.1(2) ?
    C16 C17 H17A . . 109.2 ?
    C18 C17 H17A . . 109.2 ?
    C16 C17 H17B . . 109.2 ?
    C18 C17 H17B . . 109.2 ?
    H17A C17 H17B . . 107.9 ?
    C17 C18 C19 . . 111.8(2) ?
    C17 C18 H18A . . 109.3 ?
    C19 C18 H18A . . 109.3 ?
    C17 C18 H18B . . 109.3 ?
    C19 C18 H18B . . 109.3 ?
    H18A C18 H18B . . 107.9 ?
    O1 C28 N1 . . 120.33(16) ?
    O1 C28 C6 . . 126.36(17) ?
    N1 C28 C6 . . 113.24(16) ?
loop_
    _geom_torsion_atom_site_label_1
    _geom_torsion_atom_site_label_2
    _geom_torsion_atom_site_label_3
    _geom_torsion_atom_site_label_4
    _geom_torsion_site_symmetry_1
    _geom_torsion_site_symmetry_2
    _geom_torsion_site_symmetry_3
    _geom_torsion_site_symmetry_4
    _geom_torsion
    _geom_torsion_publ_flag
    C8 N2 C7 C6 . . . . -5.7(3) ?
    C8 N2 C7 S1 . . . . 179.04(14) ?
    C28 C6 C7 N2 . . . . 7.6(3) ?
    C4 C6 C7 N2 . . . . -174.80(18) ?
    C28 C6 C7 S1 . . . . -176.68(14) ?
    C4 C6 C7 S1 . . . . 0.9(2) ?
    C5 S1 C7 N2 . . . . 174.90(17) ?
    C5 S1 C7 C6 . . . . -1.09(16) ?
    C7 C6 C4 C5 . . . . -0.2(2) ?
    C28 C6 C4 C5 . . . . 177.14(19) ?
    C7 C6 C4 C3 . . . . 179.31(19) ?
    C28 C6 C4 C3 . . . . -3.4(3) ?
    C7 N2 C8 N3 . . . . 177.25(16) ?
    C7 N2 C8 N1 . . . . -3.5(3) ?
    C28 N1 C8 N2 . . . . 10.6(3) ?
    C9 N1 C8 N2 . . . . -155.50(17) ?
    C28 N1 C8 N3 . . . . -170.12(16) ?
    C9 N1 C8 N3 . . . . 23.8(2) ?
    C6 C4 C5 C1 . . . . 178.0(2) ?
    C3 C4 C5 C1 . . . . -1.4(3) ?
    C6 C4 C5 S1 . . . . -0.7(2) ?
    C3 C4 C5 S1 . . . . 179.85(16) ?
    C7 S1 C5 C4 . . . . 1.02(17) ?
    C7 S1 C5 C1 . . . . -177.80(18) ?
    C5 C4 C3 C2 . . . . -10.5(3) ?
    C6 C4 C3 C2 . . . . 170.07(19) ?
    C4 C5 C1 S2 . . . . -23.8(3) ?
    S1 C5 C1 S2 . . . . 154.80(12) ?
    C2 S2 C1 C5 . . . . 49.27(17) ?
    C4 C3 C2 S2 . . . . 47.5(2) ?
    C1 S2 C2 C3 . . . . -64.11(18) ?
    N2 C8 N3 C22 . . . . 35.6(3) ?
    N1 C8 N3 C22 . . . . -143.67(16) ?
    N2 C8 N3 C20 . . . . -127.97(19) ?
    N1 C8 N3 C20 . . . . 52.7(2) ?
    C8 N1 C9 C14 . . . . -119.1(2) ?
    C28 N1 C9 C14 . . . . 73.7(2) ?
    C8 N1 C9 C10 . . . . 64.4(2) ?
    C28 N1 C9 C10 . . . . -102.80(19) ?
    C8 N3 C22 C23 . . . . 57.9(2) ?
    C20 N3 C22 C23 . . . . -138.37(18) ?
    C8 N3 C22 C27 . . . . -72.5(2) ?
    C20 N3 C22 C27 . . . . 91.2(2) ?
    C8 N3 C20 C15 . . . . -131.05(19) ?
    C22 N3 C20 C15 . . . . 65.0(2) ?
    C8 N3 C20 C19 . . . . 102.2(2) ?
    C22 N3 C20 C19 . . . . -61.8(2) ?
    C14 C9 C10 C11 . . . . 2.0(3) ?
    N1 C9 C10 C11 . . . . 178.53(17) ?
    C10 C9 C14 C13 . . . . -2.4(3) ?
    N1 C9 C14 C13 . . . . -178.87(18) ?
    N3 C22 C27 C26 . . . . -175.41(18) ?
    C23 C22 C27 C26 . . . . 54.7(2) ?
    N3 C22 C23 C24 . . . . 173.60(18) ?
    C27 C22 C23 C24 . . . . -53.0(2) ?
    C9 C14 C13 C12 . . . . 1.2(3) ?
    C14 C13 C12 C11 . . . . 0.5(4) ?
    N3 C20 C15 C16 . . . . 171.91(19) ?
    C19 C20 C15 C16 . . . . -59.2(2) ?
    C22 C27 C26 C25 . . . . -55.9(3) ?
    N3 C20 C19 C18 . . . . -171.88(18) ?
    C15 C20 C19 C18 . . . . 59.4(2) ?
    C13 C12 C11 C10 . . . . -1.0(3) ?
    C9 C10 C11 C12 . . . . -0.3(3) ?
    C22 C23 C24 C25 . . . . 52.1(3) ?
    C27 C26 C25 C24 . . . . 55.1(3) ?
    C23 C24 C25 C26 . . . . -53.0(3) ?
    C20 C15 C16 C17 . . . . 55.8(3) ?
    C15 C16 C17 C18 . . . . -52.8(3) ?
    C16 C17 C18 C19 . . . . 53.3(3) ?
    C20 C19 C18 C17 . . . . -56.4(3) ?
    C8 N1 C28 O1 . . . . 174.84(17) ?
    C9 N1 C28 O1 . . . . -18.3(2) ?
    C8 N1 C28 C6 . . . . -8.0(2) ?
    C9 N1 C28 C6 . . . . 158.83(16) ?
    C7 C6 C28 O1 . . . . 176.52(19) ?
    C4 C6 C28 O1 . . . . -0.7(3) ?
    C7 C6 C28 N1 . . . . -0.4(2) ?
    C4 C6 C28 N1 . . . . -177.64(17) ?
loop_
    _geom_hbond_atom_site_label_D
    _geom_hbond_atom_site_label_H
    _geom_hbond_atom_site_label_A
    _geom_hbond_site_symmetry_A
    _geom_hbond_distance_DH
    _geom_hbond_distance_HA
    _geom_hbond_distance_DA
    _geom_hbond_angle_DHA
    C2 H2B O1 3_556 0.97 2.54 3.359(3) 142
    C11 H11 O1 3 0.93 2.57 3.199(3) 126
data_global
_journal_date_recd_electronic     2011-02-18
_journal_date_accepted     2011-03-10
_journal_name_full     'Acta Crystallographica, Section E'
_journal_year     2011
_journal_volume     67
_journal_issue      4
_journal_page_first     o888
_journal_page_last     o888
_journal_paper_category     QO
_journal_coeditor_code     HB5802
_publ_contact_author_name     'Xizhen Liang'
_publ_contact_author_address
;
Faculty of Biology Chemistry and Material Science
East China Institute of Technology
Nanchang 330013
Jiangxi
People's Republic of China
;
_publ_contact_author_email     'lxzhen11@gmail.com'
_publ_contact_author_fax     ?
_publ_contact_author_phone     ?
_publ_section_title
;\
2-Dicyclohexylamino-3-phenyl-5,6-dihydro-8<i>H</i>-thiopyrano[4',3':4,5]\
thieno[2,3-<i>d</i>]pyrimidin-4(3<i>H</i>)-one
;
loop_
    _publ_author_name
    _publ_author_footnote
    _publ_author_address
    'Liang, Xizhen' .
;
Faculty of Biology, Chemistry and Material Science
East China Institute of Technology
Nanchang 330013
Jiangxi
People's Republic of China
;
    'Zhou, Yueming' .
;
College of Chemistry and Chemical Engineering
Central South University
Changsha 410083
Hunan
People's Republic of China
;
