# Supplementary material for: 2-Dicyclo­hexyl­amino-3-phenyl-5,6-di­hydro-8H-thio­pyrano[4′,3′:4,5]thieno[2,3-d]pyrimidin-4(3H)-one
Source: Acta Crystallogr Sect E Struct Rep Online. 2011 Mar 15;67(Pt 4):o888. doi: 10.1107/S1600536811009226 (PMC3100021; doi:10.1107/S1600536811009226)
Supplement: Supplementary file 2 [file e-67-0o888-Isup2.hkl]

# 
# h,k,l, Fc-squared, Fo-squared, sigma(Fo-squared) and status flag 
# 
data_I
_shelx_title ' 1 in P2(1)/c' 
_shelx_refln_list_code          4 
_shelx_F_calc_maximum      277.20 
_exptl_crystal_F_000      1216.00 
_reflns_d_resolution_high  0.8409 
 
loop_ 
 _symmetry_equiv_pos_as_xyz 
 'x, y, z' 
 '-x, y+1/2, -z+1/2' 
 '-x, -y, -z' 
 'x, -y-1/2, z-1/2' 
 
_cell_length_a    10.7118 
_cell_length_b    22.6005 
_cell_length_c    10.9240 
_cell_angle_alpha  90.000 
_cell_angle_beta  109.939 
_cell_angle_gamma  90.000 
 
_shelx_F_squared_multiplier     1.000 
 
loop_ 
 _refln_index_h 
 _refln_index_k 
 _refln_index_l 
 _refln_F_squared_calc 
 _refln_F_squared_meas 
 _refln_F_squared_sigma 
 _refln_observed_status 
   1   0   0     1198.98     1302.89     20.46 o 
   2   0   0    13220.70    12835.79    198.96 o 
   3   0   0      485.89      441.82      9.82 o 
   4   0   0      388.07      403.10     10.22 o 
   5   0   0      632.24      723.81     20.93 o 
   6   0   0        8.63        3.85      2.10 o 
   7   0   0      251.88      261.96     13.72 o 
   8   0   0       28.55       22.44      4.76 o 
   9   0   0     1909.69     1826.04     38.36 o 
  10   0   0       28.53       30.05      5.88 o 
  11   0   0       41.20       40.56      6.98 o 
   1   1   0    14074.37    12639.31    424.79 o 
   2   1   0     2534.50     2402.02     26.30 o 
   3   1   0       19.80       13.82      1.56 o 
   4   1   0       78.17      106.62      4.78 o 
   5   1   0      118.28      113.91      5.31 o 
   6   1   0       32.76       18.98      2.33 o 
   7   1   0      431.73      426.96      9.54 o 
   8   1   0      672.79      672.00     13.32 o 
   9   1   0      542.14      553.32     12.59 o 
  10   1   0      175.10      169.04      7.49 o 
  11   1   0        4.78        4.01      3.07 o 
   1   2   0      525.36      478.30      7.01 o 
   2   2   0      223.91      216.51      5.61 o 
   3   2   0      244.80      229.32      5.47 o 
   4   2   0       40.61       28.27      2.01 o 
   5   2   0      205.93      215.64      5.53 o 
   6   2   0       41.79       31.35      2.79 o 
   7   2   0      339.84      354.56      8.53 o 
   8   2   0        7.28       10.13      2.70 o 
   9   2   0        2.43        3.15      2.74 o 
  10   2   0       55.50       52.47      6.99 o 
  11   2   0        3.59        3.20      2.96 o 
   1   3   0     1667.09     1769.04     22.53 o 
   2   3   0     1871.00     1955.17     22.06 o 
   3   3   0     1072.02     1116.13     14.30 o 
   4   3   0     1389.71     1466.60     18.73 o 
   5   3   0       26.85       18.57      2.00 o 
   6   3   0     1013.29      962.64     15.05 o 
   7   3   0        0.96       -0.02      1.60 o 
   8   3   0     1090.83     1065.45     34.92 o 
   9   3   0      333.50      330.97      9.57 o 
  10   3   0       70.07       72.85      5.50 o 
  11   3   0       30.22       40.39      5.60 o 
   0   4   0     1262.91     1335.55     29.75 o 
   1   4   0     1262.62     1408.61     18.63 o 
   2   4   0     1588.11     1645.39     22.08 o 
   3   4   0     1137.48     1114.99     14.47 o 
   4   4   0      268.89      249.99      5.60 o 
   5   4   0      292.08      277.57      6.47 o 
   6   4   0      189.84      202.62      5.96 o 
   7   4   0      757.03      740.40     13.47 o 
   8   4   0       92.52       93.30      5.20 o 
   9   4   0       10.37        9.80      3.28 o 
  10   4   0        3.59        3.17      2.71 o 
  11   4   0        0.24        2.26      3.10 o 
   1   5   0        1.31        5.39      1.45 o 
   2   5   0     6626.08     6858.65     83.09 o 
   3   5   0      294.02      267.18      9.00 o 
   4   5   0      257.11      262.97      7.67 o 
   5   5   0       20.49       13.71      1.91 o 
   6   5   0       24.78       26.50      2.66 o 
   7   5   0      380.10      359.36      8.77 o 
   8   5   0       41.46       43.65      4.01 o 
   9   5   0       39.49       36.13      4.08 o 
  10   5   0      146.73      142.63      7.12 o 
  11   5   0       91.68      105.31      6.87 o 
   0   6   0     3310.14     3483.10     74.40 o 
   1   6   0     4876.78     4800.41     58.99 o 
   2   6   0     2061.25     1885.16     25.52 o 
   3   6   0     9178.96     8856.07    107.39 o 
   4   6   0       25.57       41.99      2.97 o 
   5   6   0     1982.43     2020.62     25.88 o 
   6   6   0      179.24      220.08      6.36 o 
   7   6   0        0.05        2.64      1.83 o 
   8   6   0       17.00       22.81      3.28 o 
   9   6   0      163.59      168.34      7.01 o 
  10   6   0        0.92        2.09      2.68 o 
  11   6   0       33.44       46.24      5.28 o 
   1   7   0      358.86      404.18      9.84 o 
   2   7   0       63.46      105.51      4.89 o 
   3   7   0     1452.65     1493.43     19.06 o 
   4   7   0      993.57     1179.25     18.90 o 
   5   7   0     2862.88     3049.07     41.99 o 
   6   7   0      212.36      205.68      6.26 o 
   7   7   0      345.06      348.87      8.88 o 
   8   7   0       15.65       10.96      4.17 o 
   9   7   0      104.24       85.97      5.54 o 
  10   7   0        1.17       -0.20      2.64 o 
  11   7   0      127.36      136.43      7.87 o 
   0   8   0       87.86       58.37      4.34 o 
   1   8   0     3582.96     3373.60     43.15 o 
   2   8   0      484.03      511.65     15.61 o 
   3   8   0      486.03      545.45     19.35 o 
   4   8   0     2329.79     2503.68     34.90 o 
   5   8   0      994.70     1015.71     17.89 o 
   6   8   0      344.79      368.13      9.95 o 
   7   8   0     1153.48     1153.92     29.63 o 
   8   8   0      212.68      231.18      8.89 o 
   9   8   0      111.54      117.41      7.10 o 
  10   8   0       32.79       28.97      4.64 o 
  11   8   0        1.99        0.01      3.43 o 
   1   9   0      190.36      214.88      8.40 o 
   2   9   0      452.79      436.51      8.96 o 
   3   9   0     1077.34     1068.10     17.49 o 
   4   9   0       72.58       63.82      4.92 o 
   5   9   0      198.85      163.59      6.15 o 
   6   9   0     1211.16     1186.31     22.98 o 
   7   9   0      851.46      863.11     17.80 o 
   8   9   0      606.15      596.20     14.80 o 
   9   9   0        4.42       11.43      3.58 o 
  10   9   0        2.04        0.33      3.14 o 
  11   9   0       19.99       32.05      9.03 o 
   0  10   0      677.58      619.48     13.95 o 
   1  10   0     1123.61     1073.99     21.86 o 
   2  10   0      587.75      605.72     11.41 o 
   3  10   0      607.56      627.09     12.21 o 
   4  10   0      327.30      394.79     17.97 o 
   5  10   0       26.78       48.39      3.90 o 
   6  10   0     1137.24     1087.47     19.99 o 
   7  10   0     1080.50     1043.92     27.91 o 
   8  10   0      299.79      314.76     10.58 o 
   9  10   0       15.08        6.49      5.39 o 
  10  10   0       10.55       10.18      4.97 o 
  11  10   0       15.17       15.01      5.69 o 
   1  11   0       34.55       28.88      2.51 o 
   2  11   0      273.54      275.37      7.21 o 
   3  11   0       50.14       70.17      4.91 o 
   4  11   0      755.24      826.53     15.65 o 
   5  11   0       22.03       13.42      2.71 o 
   6  11   0       48.19       50.67      4.47 o 
   7  11   0       18.32       20.25      3.23 o 
   8  11   0       60.65       78.61      7.69 o 
   9  11   0      201.83      202.19      8.24 o 
  10  11   0       81.59       85.89      9.57 o 
   0  12   0     1585.61     1468.31     55.05 o 
   1  12   0     1106.02     1054.01     17.38 o 
   2  12   0     1242.84     1220.01     19.76 o 
   3  12   0      637.72      708.54     13.81 o 
   4  12   0       18.58       15.82      3.30 o 
   5  12   0      194.52      206.10     10.07 o 
   6  12   0      375.66      380.23     10.88 o 
   7  12   0      174.70      158.97      7.52 o 
   8  12   0      553.32      577.11     24.79 o 
   9  12   0        1.55       -4.31      3.97 o 
  10  12   0       22.60       22.66      6.54 o 
   1  13   0      762.37      775.71     17.74 o 
   2  13   0      389.80      383.79      9.34 o 
   3  13   0      619.75      615.46     12.89 o 
   4  13   0      612.00      585.51     12.94 o 
   5  13   0       91.27       83.68      5.24 o 
   6  13   0        0.09       -0.75      2.33 o 
   7  13   0       76.85       75.82      7.64 o 
   8  13   0       15.35       13.73      4.85 o 
   9  13   0      194.31      215.31     12.79 o 
  10  13   0        7.49       13.97      5.96 o 
   0  14   0      104.86       85.64      7.31 o 
   1  14   0      290.73      260.10     12.57 o 
   2  14   0      455.27      495.79     11.19 o 
   3  14   0        9.22        8.71      2.44 o 
   4  14   0      402.64      394.88     12.76 o 
   5  14   0      208.26      192.05      7.56 o 
   6  14   0       48.79       48.90      4.78 o 
   7  14   0        5.55       -2.96      6.68 o 
   8  14   0       46.36       46.45      7.28 o 
   9  14   0       41.34       42.78      7.60 o 
  10  14   0        0.78        4.07      5.58 o 
   1  15   0        6.33        6.64      2.09 o 
   2  15   0        2.67       -0.20      1.83 o 
   3  15   0      120.29      132.29      5.98 o 
   4  15   0        4.39        2.37      2.29 o 
   5  15   0      146.94      167.06      8.57 o 
   6  15   0        3.11       -0.65      3.39 o 
   7  15   0      170.35      204.69     11.68 o 
   8  15   0      180.70      150.19     17.43 o 
   9  15   0        5.30       19.19      6.14 o 
   0  16   0        0.00        3.22      2.47 o 
   1  16   0      416.91      410.77     10.31 o 
   2  16   0      547.07      527.96     17.93 o 
   3  16   0      621.04      629.41     13.95 o 
   4  16   0      258.67      247.34      8.50 o 
   5  16   0      277.96      286.07     12.67 o 
   6  16   0        0.74        2.50      3.70 o 
   7  16   0       27.41       19.48      9.17 o 
   8  16   0       20.86       22.59      5.80 o 
   9  16   0       30.34       36.57      7.51 o 
   1  17   0       19.51       17.39      2.70 o 
   2  17   0       20.81       27.22      3.55 o 
   3  17   0      756.26      735.70     20.12 o 
   4  17   0       90.59      112.86      8.85 o 
   5  17   0       10.21       10.10      4.13 o 
   6  17   0      507.25      539.37     30.41 o 
   7  17   0        0.20        0.78      4.10 o 
   8  17   0       78.04       66.89      8.65 o 
   9  17   0      151.51      147.00     12.23 o 
   0  18   0       65.80       59.96      6.09 o 
   1  18   0     1067.33     1036.95     17.26 o 
   2  18   0       21.26       27.20      3.72 o 
   3  18   0       69.56       75.01      7.01 o 
   4  18   0      120.98      149.88     21.77 o 
   5  18   0      425.66      437.18     16.43 o 
   6  18   0       11.77        9.87      4.83 o 
   7  18   0       61.69       66.55      8.34 o 
   8  18   0       25.72       20.61      6.34 o 
   1  19   0       24.45       26.91      3.40 o 
   2  19   0      378.57      392.67     14.35 o 
   3  19   0       60.25       43.68      7.91 o 
   4  19   0       89.88       96.99      8.34 o 
   5  19   0       52.94       50.61     10.92 o 
   6  19   0      112.63      115.35      9.79 o 
   7  19   0       85.35       73.76      8.73 o 
   8  19   0       52.27       47.53      8.47 o 
   0  20   0      859.13      961.67     28.73 o 
   1  20   0      869.45      896.81     19.56 o 
   2  20   0        8.66       10.60      4.24 o 
   3  20   0      111.55      103.68      8.45 o 
   4  20   0       38.81       36.22      6.19 o 
   5  20   0       87.24       95.13      9.06 o 
   6  20   0       37.50       33.46      6.72 o 
   7  20   0      136.45      131.56     12.46 o 
   8  20   0        9.48        9.38      5.46 o 
   1  21   0        0.13        2.66      3.07 o 
   2  21   0        3.54        6.91      3.17 o 
   3  21   0        9.55        4.44      3.96 o 
   4  21   0       53.06       52.94      7.30 o 
   5  21   0      186.99      174.65     15.26 o 
   6  21   0        1.24        4.28      6.12 o 
   7  21   0        8.52        5.22      5.02 o 
   0  22   0       51.38       56.27     10.92 o 
   1  22   0      130.73      140.72     10.70 o 
   2  22   0      102.09       87.47      6.92 o 
   3  22   0        2.30        5.58      4.14 o 
   4  22   0       67.91       79.79      8.65 o 
   5  22   0       23.94       19.64      5.96 o 
   6  22   0        3.74        4.65     10.81 o 
   1  23   0        4.59        1.95      6.51 o 
   2  23   0        2.99       -0.51      4.16 o 
   3  23   0       76.29       79.91      8.39 o 
   4  23   0       49.35       46.94      7.53 o 
   5  23   0       88.54      103.42      9.98 o 
   6  23   0       16.16        3.88      5.43 o 
   0  24   0        9.82       15.82      8.19 o 
   1  24   0       50.05       47.64     10.99 o 
   2  24   0        5.13        6.45      6.30 o 
   3  24   0        0.26       -1.20      4.54 o 
   4  24   0        0.03        0.03      4.75 o 
   5  24   0       28.95       32.89      6.82 o 
   1  25   0      352.73      353.32     17.17 o 
   2  25   0       66.54       64.15      9.00 o 
   3  25   0        3.97        1.78      8.54 o 
   4  25   0       19.46        5.04      7.77 o 
   0  26   0      182.46      187.02     19.46 o 
   1  26   0        4.00        2.79      5.39 o 
   2  26   0      220.10      215.50     14.55 o 
   3  26   0        1.29        2.93      5.65 o 
 -12   1   1       60.61       57.63      8.33 o 
 -11   1   1        1.48       -0.81      2.70 o 
 -10   1   1      727.29      724.14     18.80 o 
  -9   1   1       10.86       19.43      4.31 o 
  -8   1   1      254.10      264.20      7.61 o 
  -7   1   1       11.82        4.44      1.74 o 
  -6   1   1     1888.13     1894.19     20.99 o 
  -5   1   1       93.13       61.14      2.66 o 
  -4   1   1     6910.17     7073.14     60.90 o 
  -3   1   1     1600.52     1493.31     14.11 o 
  -2   1   1     9003.20     8829.84     74.61 o 
  -1   1   1     3959.79     3973.93     41.82 o 
   0   1   1       80.91      116.72      2.82 o 
   1   1   1     3069.34     3125.23     38.30 o 
   2   1   1     2171.11     2252.65     25.23 o 
   3   1   1       20.51       31.25      1.90 o 
   4   1   1     2075.83     2089.99     30.02 o 
   5   1   1      114.10       88.53      3.67 o 
   6   1   1      210.72      163.50      5.46 o 
   7   1   1      167.92      145.30      6.75 o 
   8   1   1        0.28        1.50      2.30 o 
   9   1   1      258.70      278.14      9.02 o 
  10   1   1        4.34        1.22      2.80 o 
  11   1   1        3.00        4.87      3.29 o 
 -12   2   1        1.18        2.32      4.33 o 
 -11   2   1        6.09        6.53      3.15 o 
 -10   2   1       43.71       36.81      4.32 o 
  -9   2   1     1327.34     1303.98     21.03 o 
  -8   2   1      212.15      200.11      6.75 o 
  -7   2   1        0.20       -1.37      1.33 o 
  -6   2   1      176.65      155.60      4.98 o 
  -5   2   1       26.61       16.20      3.43 o 
  -4   2   1        0.41        2.68      1.17 o 
  -3   2   1     1755.42     1884.98     23.90 o 
  -2   2   1     7267.09     6920.30     71.95 o 
  -1   2   1     1899.49     1948.76     24.45 o 
   0   2   1    10184.66     9927.11    126.81 o 
   1   2   1     2155.92     2156.14     36.56 o 
   2   2   1     2269.66     2208.97     24.86 o 
   3   2   1      752.54      774.41     10.96 o 
   4   2   1     1165.31     1040.65     14.61 o 
   5   2   1     1246.41     1224.45     17.41 o 
   6   2   1      904.08      856.19     14.21 o 
   7   2   1      715.07      689.96     13.05 o 
   8   2   1      916.49      926.32     16.66 o 
   9   2   1       61.01       56.97      6.11 o 
  10   2   1       79.21       86.96      7.50 o 
  11   2   1      143.73      142.92      7.75 o 
 -12   3   1       10.82       12.18      4.29 o 
 -11   3   1       70.41       59.65      5.42 o 
 -10   3   1      310.35      298.72      9.42 o 
  -9   3   1      129.96      127.37      8.88 o 
  -8   3   1      178.67      170.43      6.86 o 
  -7   3   1        0.88        2.38      1.83 o 
  -6   3   1      289.13      375.09      6.39 o 
  -5   3   1     2255.96     2255.78     29.58 o 
  -4   3   1      365.86      398.46      6.07 o 
  -3   3   1     2033.35     2126.18     24.64 o 
  -2   3   1    22456.71    21594.41    253.82 o 
  -1   3   1     3629.79     3815.45     46.35 o 
   0   3   1     3510.80     3441.97     51.89 o 
   1   3   1    17262.79    16374.49    289.03 o 
   2   3   1     2617.38     2603.50     40.73 o 
   3   3   1     1246.96     1241.88     15.98 o 
   4   3   1     1103.45     1112.95     17.46 o 
   5   3   1       51.04       67.31      3.49 o 
   6   3   1      176.06      176.90      5.75 o 
   7   3   1      923.23      912.46     15.75 o 
   8   3   1     1257.45     1202.76     19.87 o 
   9   3   1        5.70        5.46      3.39 o 
  10   3   1       52.45       55.85      5.21 o 
  11   3   1       56.42       55.46      5.48 o 
 -12   4   1       42.39       64.12      7.05 o 
 -11   4   1        7.95        5.82      3.10 o 
 -10   4   1       75.87       73.15      5.45 o 
  -9   4   1      364.76      339.04      9.50 o 
  -8   4   1      413.94      407.34      9.81 o 
  -7   4   1     1114.07     1066.54     16.79 o 
  -6   4   1        6.69       20.65      1.75 o 
  -5   4   1      213.56      245.04      6.05 o 
  -4   4   1      163.90      140.86      3.94 o 
  -3   4   1      206.55      172.18      5.18 o 
  -2   4   1     2756.38     2878.27     36.31 o 
  -1   4   1    16467.38    16341.02    269.57 o 
   0   4   1     1318.11     1272.27     21.28 o 
   1   4   1     2982.91     2867.06     36.03 o 
   2   4   1      721.79      642.34     10.36 o 
   3   4   1       15.72       13.80      1.64 o 
   4   4   1      873.82      848.75     14.10 o 
   5   4   1      794.20      808.58     13.00 o 
   6   4   1       76.20       56.33      3.62 o 
   7   4   1        5.62        5.04      2.13 o 
   8   4   1     1279.18     1262.67     20.59 o 
   9   4   1       76.75       74.30      5.34 o 
  10   4   1       49.81       54.17      5.22 o 
  11   4   1       36.12       40.75      5.00 o 
 -12   5   1        4.02        2.17      3.80 o 
 -11   5   1       12.61       11.05      3.36 o 
 -10   5   1      218.54      202.99      7.92 o 
  -9   5   1      559.16      574.13     12.73 o 
  -8   5   1     1656.29     1647.12     27.47 o 
  -7   5   1      711.15      726.40     18.43 o 
  -6   5   1        1.10        0.41      1.22 o 
  -5   5   1       50.76       56.12      5.09 o 
  -4   5   1      494.18      523.50     10.12 o 
  -3   5   1      713.08      713.31     13.55 o 
  -2   5   1       33.86       34.27      2.00 o 
  -1   5   1    76837.11    65378.69   1417.06 o 
   0   5   1     1070.49     1031.78     15.94 o 
   1   5   1     3824.98     4141.66     83.22 o 
   2   5   1      100.37      114.22      4.18 o 
   3   5   1     1850.00     1854.19     22.85 o 
   4   5   1      595.04      631.63     24.95 o 
   5   5   1      783.14      733.07     12.33 o 
   6   5   1      524.14      508.90     12.62 o 
   7   5   1       29.52       29.55      3.81 o 
   8   5   1        0.08        0.89      2.40 o 
   9   5   1       37.43       31.58      3.89 o 
  10   5   1      109.18      104.14      6.47 o 
  11   5   1      100.85      112.45      7.21 o 
 -11   6   1       49.83       51.28      5.22 o 
 -10   6   1      146.40      135.27      6.83 o 
  -9   6   1      188.61      168.27      7.87 o 
  -8   6   1       40.98       39.67      4.59 o 
  -7   6   1      207.93      201.03      6.50 o 
  -6   6   1      527.35      550.76     13.84 o 
  -5   6   1      429.56      430.12      9.72 o 
  -4   6   1       53.84       73.17      3.66 o 
  -3   6   1      169.88      175.14      4.91 o 
  -2   6   1     2714.64     2607.73     40.82 o 
  -1   6   1       79.93       68.17      3.78 o 
   0   6   1      295.34      296.26      9.17 o 
   1   6   1      380.64      384.62      8.56 o 
   2   6   1      163.49      171.00      4.55 o 
   3   6   1     2335.86     2315.21     27.57 o 
   4   6   1       60.79       71.97      3.36 o 
   5   6   1      475.90      443.36      9.04 o 
   6   6   1      404.67      389.24     10.43 o 
   7   6   1      462.36      444.94     10.30 o 
   8   6   1      969.84      904.06     19.39 o 
   9   6   1       46.15       46.57      4.68 o 
  10   6   1       13.62       23.11      4.08 o 
  11   6   1        4.54        3.72      3.24 o 
 -11   7   1       41.71       39.19      5.64 o 
 -10   7   1        0.84       -2.72      2.70 o 
  -9   7   1      300.59      341.49     19.92 o 
  -8   7   1       15.34       12.02      3.12 o 
  -7   7   1       11.00        6.84      2.47 o 
  -6   7   1        8.60       17.09      2.72 o 
  -5   7   1      374.59      348.16      8.70 o 
  -4   7   1     1121.47     1258.20     19.65 o 
  -3   7   1     1930.86     1772.03     25.01 o 
  -2   7   1      256.14      177.04      6.11 o 
  -1   7   1    13353.14    12717.99    151.32 o 
   0   7   1      175.86      154.78      4.01 o 
   1   7   1     3159.32     3171.79     40.55 o 
   2   7   1     1342.69     1461.13     25.62 o 
   3   7   1     1087.76     1094.14     20.77 o 
   4   7   1     1426.86     1651.90     24.91 o 
   5   7   1      313.00      301.24      7.28 o 
   6   7   1      293.30      318.96      8.11 o 
   7   7   1       16.87       16.11      3.31 o 
   8   7   1      143.70      144.76      6.47 o 
   9   7   1        9.19        4.98      2.87 o 
  10   7   1      453.28      502.21     13.17 o 
  11   7   1       22.67       16.09      5.01 o 
 -11   8   1       89.79      106.54     13.96 o 
 -10   8   1       96.56      104.73      8.37 o 
  -9   8   1        6.78        9.89      3.38 o 
  -8   8   1       18.89       16.78      3.78 o 
  -7   8   1       53.15       59.93      4.67 o 
  -6   8   1      785.34      816.10     27.26 o 
  -5   8   1      337.45      323.54      8.54 o 
  -4   8   1      305.16      357.13      8.85 o 
  -3   8   1     3579.92     3731.70     60.68 o 
  -2   8   1      501.16      482.65     12.10 o 
  -1   8   1        0.62        1.55      1.05 o 
   0   8   1      103.26       99.80      4.52 o 
   1   8   1     1539.08     1453.01     31.71 o 
   2   8   1        8.26       11.72      2.12 o 
   3   8   1     1681.45     1778.68     25.75 o 
   4   8   1      182.53      174.48      5.82 o 
   5   8   1      839.95      857.16     28.83 o 
   6   8   1        0.32       -0.47      1.42 o 
   7   8   1      267.54      260.42     10.25 o 
   8   8   1      357.53      363.88      9.98 o 
   9   8   1        0.06       -1.78      2.44 o 
  10   8   1       99.06      121.69     10.60 o 
  11   8   1       15.73        9.64      4.11 o 
 -11   9   1        0.27        0.87      3.98 o 
 -10   9   1       12.46        6.97      3.44 o 
  -9   9   1      172.74      165.23     11.05 o 
  -8   9   1       47.24       66.98      5.36 o 
  -7   9   1        0.05       -0.75      2.19 o 
  -6   9   1      359.51      317.26      9.15 o 
  -5   9   1       45.29       74.65      4.34 o 
  -4   9   1     2641.52     2692.07     37.27 o 
  -3   9   1     1061.09     1168.40     16.06 o 
  -2   9   1       91.81       74.63      3.49 o 
  -1   9   1      601.42      673.61     11.55 o 
   0   9   1     1818.77     1779.19     24.79 o 
   1   9   1     2265.20     2296.87     40.81 o 
   2   9   1     1064.28     1123.82     17.57 o 
   3   9   1     1388.40     1277.77     24.13 o 
   4   9   1       34.18       40.35      3.25 o 
   5   9   1      156.45      157.30      8.45 o 
   6   9   1      134.53      119.91      5.92 o 
   7   9   1        6.76        4.33      2.33 o 
   8   9   1       58.03       47.41      4.97 o 
   9   9   1       15.47       23.76      4.73 o 
  10   9   1       67.28       83.81      7.85 o 
 -11  10   1       92.36       84.98      9.14 o 
 -10  10   1        0.13       -1.46      4.47 o 
  -9  10   1       37.98       38.35      4.98 o 
  -8  10   1       14.30       13.10      3.21 o 
  -7  10   1       79.48       87.80      5.62 o 
  -6  10   1       50.96       43.92      7.22 o 
  -5  10   1       58.49       53.65      4.02 o 
  -4  10   1       52.94       76.41      3.83 o 
  -3  10   1        4.67        8.33      1.86 o 
  -2  10   1      172.43      150.14      5.00 o 
  -1  10   1      180.85      212.15      5.75 o 
   0  10   1     1048.84     1008.22     15.95 o 
   1  10   1      342.22      362.19      7.88 o 
   2  10   1     2041.60     2176.50     30.45 o 
   3  10   1       22.27       25.73      2.66 o 
   4  10   1       26.85       30.23      4.80 o 
   5  10   1        1.25       -0.20      1.68 o 
   6  10   1       14.31       15.13      3.08 o 
   7  10   1      403.99      426.24     11.98 o 
   8  10   1       40.12       46.22      6.82 o 
   9  10   1      123.59      123.99     10.41 o 
  10  10   1       13.19        4.97      5.14 o 
 -11  11   1        0.61        9.52      6.86 o 
 -10  11   1        0.92        5.08      3.48 o 
  -9  11   1       20.00       13.78      3.70 o 
  -8  11   1       14.60       18.40      3.80 o 
  -7  11   1      206.45      222.04      8.36 o 
  -6  11   1     2352.96     2424.38     46.98 o 
  -5  11   1      822.07      823.84     13.98 o 
  -4  11   1     1634.10     1681.82     26.09 o 
  -3  11   1      805.98      819.23     14.88 o 
  -2  11   1       55.70       62.43      5.03 o 
  -1  11   1       24.32       24.53      3.49 o 
   0  11   1       23.06       24.90      2.34 o 
   1  11   1      150.24      110.15      4.27 o 
   2  11   1     2198.41     2013.02     34.43 o 
   3  11   1     3280.94     3157.60     43.01 o 
   4  11   1      398.74      398.99      9.86 o 
   5  11   1      364.43      357.98      9.77 o 
   6  11   1      134.35      101.44      5.79 o 
   7  11   1        8.51        2.91      3.52 o 
   8  11   1        2.93       -1.74      3.55 o 
   9  11   1        2.66        0.09      4.18 o 
  10  11   1        0.93       -3.86      7.38 o 
 -11  12   1       16.94       27.09      9.66 o 
 -10  12   1      120.90      116.20      7.85 o 
  -9  12   1      148.50      143.39      7.95 o 
  -8  12   1        0.05       -1.67      2.47 o 
  -7  12   1        8.29       10.05      4.22 o 
  -6  12   1       44.54       64.38     10.20 o 
  -5  12   1        7.37        9.39      3.29 o 
  -4  12   1      328.21      324.20      8.97 o 
  -3  12   1     2025.21     2029.76     29.99 o 
  -2  12   1       49.17       48.97      3.43 o 
  -1  12   1     1081.58     1036.65     15.14 o 
   0  12   1      313.69      326.26     11.60 o 
   1  12   1       21.10       27.53      6.03 o 
   2  12   1      773.11      781.17     14.26 o 
   3  12   1        1.19        0.58      1.62 o 
   4  12   1      416.55      407.52     10.17 o 
   5  12   1      801.24      826.01     16.58 o 
   6  12   1      337.96      350.02     13.95 o 
   7  12   1       15.25       17.64      4.89 o 
   8  12   1       87.45       86.44      8.75 o 
   9  12   1        4.03        4.15      4.74 o 
  10  12   1      145.12      142.19     12.08 o 
 -10  13   1       28.59       24.20      5.43 o 
  -9  13   1       62.92       61.74      5.43 o 
  -8  13   1       53.82       60.91      5.05 o 
  -7  13   1       13.77       14.98      3.45 o 
  -6  13   1      807.72      826.18     17.41 o 
  -5  13   1       51.72       61.28      4.71 o 
  -4  13   1     1088.83     1090.53     24.66 o 
  -3  13   1      100.68      108.77     12.56 o 
  -2  13   1        4.37        2.67      1.69 o 
  -1  13   1       22.92       18.63      2.18 o 
   0  13   1        0.12        0.75      1.46 o 
   1  13   1      154.21      169.73      5.94 o 
   2  13   1        0.94        1.04      1.60 o 
   3  13   1       44.77       49.12      4.39 o 
   4  13   1      350.44      338.86     10.83 o 
   5  13   1      174.84      182.70      9.97 o 
   6  13   1      228.66      264.96     12.52 o 
   7  13   1        8.36        8.70      4.46 o 
   8  13   1       14.17        5.50      4.44 o 
   9  13   1       85.36       91.47     10.60 o 
  10  13   1        6.44        7.65      5.43 o 
 -10  14   1       17.20       16.32      5.89 o 
  -9  14   1        1.03        0.46      4.25 o 
  -8  14   1      148.43      145.68     15.40 o 
  -7  14   1      165.65      153.93     14.32 o 
  -6  14   1       99.00      110.99      7.12 o 
  -5  14   1       14.96       12.45      4.62 o 
  -4  14   1       54.77       62.97      5.43 o 
  -3  14   1       87.59       78.40      5.53 o 
  -2  14   1      382.41      415.98     10.02 o 
  -1  14   1        1.00        0.59      1.46 o 
   0  14   1      225.46      199.35      6.44 o 
   1  14   1      132.03      146.53      5.60 o 
   2  14   1        1.94        0.70      1.78 o 
   3  14   1      293.48      309.62      8.88 o 
   4  14   1      195.45      200.44     11.23 o 
   5  14   1      791.96      767.11     21.57 o 
   6  14   1       39.30       42.55      6.53 o 
   7  14   1      469.04      505.72     34.40 o 
   8  14   1      189.65      198.52     12.11 o 
   9  14   1       57.22       53.11      8.37 o 
 -10  15   1       42.44       31.57     10.85 o 
  -9  15   1       21.52       22.91      6.22 o 
  -8  15   1      529.35      522.03     19.13 o 
  -7  15   1      182.98      187.06      8.56 o 
  -6  15   1       77.40       77.49      5.76 o 
  -5  15   1      223.55      236.10      8.56 o 
  -4  15   1       27.51       31.01      5.58 o 
  -3  15   1      397.06      375.84     10.02 o 
  -2  15   1      558.04      555.75     12.52 o 
  -1  15   1      830.21      800.94     13.53 o 
   0  15   1      950.67      912.04     14.69 o 
   1  15   1      157.70      177.53      6.32 o 
   2  15   1      392.34      439.20     10.62 o 
   3  15   1     1051.28     1070.51     25.28 o 
   4  15   1       16.12       20.18      4.50 o 
   5  15   1      227.45      198.62     11.02 o 
   6  15   1      386.83      346.88     14.65 o 
   7  15   1        4.25        4.16      6.82 o 
   8  15   1        1.02        0.05      4.45 o 
   9  15   1        6.55        0.81      4.94 o 
  -9  16   1        0.82        0.81      4.56 o 
  -8  16   1       34.85       40.58      8.05 o 
  -7  16   1      132.10      119.05      9.47 o 
  -6  16   1        0.95       -0.81      2.65 o 
  -5  16   1        7.61        3.85      3.83 o 
  -4  16   1       42.91       44.48      4.31 o 
  -3  16   1      140.08      142.61      6.44 o 
  -2  16   1        8.16        5.66      2.27 o 
  -1  16   1      190.68      197.83      6.18 o 
   0  16   1        1.48        5.65      2.22 o 
   1  16   1      617.02      624.93     14.39 o 
   2  16   1      371.05      396.24     13.69 o 
   3  16   1     1281.98     1291.28     40.35 o 
   4  16   1      858.17      825.42     23.62 o 
   5  16   1      314.89      300.01     18.72 o 
   6  16   1      273.70      257.70     14.21 o 
   7  16   1      202.02      200.91     12.08 o 
   8  16   1        0.06        6.30      4.83 o 
   9  16   1       35.63       42.38      9.34 o 
  -9  17   1      130.66      140.56     11.67 o 
  -8  17   1       63.86       80.65      8.86 o 
  -7  17   1        0.35        0.16      3.84 o 
  -6  17   1       53.70       59.70      7.17 o 
  -5  17   1      388.46      381.05     23.64 o 
  -4  17   1       53.59       54.08      4.86 o 
  -3  17   1     1054.69     1041.72     19.71 o 
  -2  17   1      815.32      831.07     14.73 o 
  -1  17   1      363.12      352.56      8.68 o 
   0  17   1      753.15      726.47     13.36 o 
   1  17   1       21.28       13.63      3.91 o 
   2  17   1      146.30      138.53      8.52 o 
   3  17   1       89.62       90.46      7.56 o 
   4  17   1       60.15       61.90      7.38 o 
   5  17   1        4.92        5.49      3.92 o 
   6  17   1      118.01      121.10      9.75 o 
   7  17   1       75.53       70.96      8.68 o 
   8  17   1        0.70        2.00      5.84 o 
  -9  18   1       10.68       11.60      5.77 o 
  -8  18   1       45.25       47.37     19.91 o 
  -7  18   1       31.74       15.27      8.36 o 
  -6  18   1      210.77      253.59     21.80 o 
  -5  18   1      193.72      189.74     10.63 o 
  -4  18   1       13.60       12.32      3.23 o 
  -3  18   1      305.19      324.65     10.01 o 
  -2  18   1       88.08       88.96      4.90 o 
  -1  18   1      240.09      243.51      7.40 o 
   0  18   1       18.46       21.34      3.55 o 
   1  18   1        0.52       -3.60      2.40 o 
   2  18   1        1.04       -2.18      6.16 o 
   3  18   1      182.66      155.83      9.32 o 
   4  18   1        9.32       11.35      4.28 o 
   5  18   1       30.48       19.98      5.24 o 
   6  18   1      324.98      324.12     15.04 o 
   7  18   1        0.08       -3.12      3.98 o 
   8  18   1       35.48       47.73      8.20 o 
  -8  19   1       14.68       16.45      5.71 o 
  -7  19   1       15.30       15.66      5.46 o 
  -6  19   1        0.08       -2.33      3.51 o 
  -5  19   1       30.47       24.85     15.82 o 
  -4  19   1       31.99       37.79      5.88 o 
  -3  19   1      114.52      104.56      6.22 o 
  -2  19   1      165.70      165.23      8.82 o 
  -1  19   1      424.86      390.21     16.31 o 
   0  19   1       64.79       69.48      7.67 o 
   1  19   1       32.03       32.00      7.84 o 
   2  19   1        0.51       -2.74      2.93 o 
   3  19   1       20.48       29.56      6.37 o 
   4  19   1       51.55       72.96     19.14 o 
   5  19   1       41.10       36.81      6.66 o 
   6  19   1        1.71        2.15      4.09 o 
   7  19   1        1.28       -5.83      4.25 o 
   8  19   1        7.72        7.78      9.38 o 
  -8  20   1       50.66       52.12      8.26 o 
  -7  20   1       28.31       41.07      7.27 o 
  -6  20   1        2.68        0.83      3.93 o 
  -5  20   1      201.73      255.90     12.91 o 
  -4  20   1      218.27      234.48     11.64 o 
  -3  20   1       39.83       49.76     10.95 o 
  -2  20   1        5.73        2.64      2.37 o 
  -1  20   1        0.25       -1.76      2.62 o 
   0  20   1        0.32       -0.41      2.71 o 
   1  20   1      188.18      196.28      8.80 o 
   2  20   1       11.48        6.55      5.21 o 
   3  20   1       29.99       38.45      6.18 o 
   4  20   1       24.24       24.70      5.83 o 
   5  20   1        1.58        8.22      4.70 o 
   6  20   1       39.05       42.42      7.47 o 
   7  20   1       13.70        8.49      6.12 o 
  -7  21   1       22.56       17.87      5.93 o 
  -6  21   1        1.91        6.03      4.68 o 
  -5  21   1      105.81      128.72     10.00 o 
  -4  21   1        8.90        6.32      4.06 o 
  -3  21   1      169.19      171.37      9.26 o 
  -2  21   1      182.89      168.06     11.04 o 
  -1  21   1       61.89       49.04      5.38 o 
   0  21   1       12.39       10.31      3.59 o 
   1  21   1       91.20       79.85      6.70 o 
   2  21   1      159.31      156.21     10.32 o 
   3  21   1       42.21       46.89      6.76 o 
   4  21   1       41.41       39.80      6.89 o 
   5  21   1      153.92      148.15     11.23 o 
   6  21   1       18.74       15.97      7.49 o 
   7  21   1       15.27        8.31      5.95 o 
  -7  22   1       26.76       27.66      6.88 o 
  -6  22   1        0.00       -5.26      4.25 o 
  -5  22   1      141.98      168.35     30.10 o 
  -4  22   1       83.22       79.23     11.93 o 
  -3  22   1       61.37       59.26      8.19 o 
  -2  22   1      130.94      148.60     11.06 o 
  -1  22   1      163.48      144.11     10.91 o 
   0  22   1      323.43      324.87     11.78 o 
   1  22   1        3.12        2.55      3.38 o 
   2  22   1       25.28       19.94      5.27 o 
   3  22   1       35.55       51.02      7.25 o 
   4  22   1       11.54       12.08      5.20 o 
   5  22   1       46.89       32.50      6.76 o 
   6  22   1       68.93       60.69      8.54 o 
  -6  23   1       15.96       31.15      6.85 o 
  -5  23   1      107.80      141.74     16.03 o 
  -4  23   1       26.97       10.99      7.84 o 
  -3  23   1      147.49      141.31     14.10 o 
  -2  23   1       20.13       16.39      5.37 o 
  -1  23   1      361.80      318.09     15.54 o 
   0  23   1      379.59      386.23     31.43 o 
   1  23   1      248.27      242.79     10.60 o 
   2  23   1      236.39      239.14     12.12 o 
   3  23   1       70.12       81.82      8.84 o 
   4  23   1       99.54       95.21      9.65 o 
   5  23   1       13.60       16.26      6.47 o 
  -5  24   1        3.81        7.91      7.56 o 
  -4  24   1      128.84      117.51     13.05 o 
  -3  24   1      239.91      215.03     22.61 o 
  -2  24   1        4.15        5.23      4.45 o 
  -1  24   1        0.07        1.62      4.62 o 
   0  24   1      114.68      126.25     11.16 o 
   1  24   1       53.57       56.99      8.28 o 
   2  24   1        3.88        0.82      3.65 o 
   3  24   1       41.65       49.73      7.82 o 
   4  24   1       12.90       26.52      8.05 o 
  -4  25   1       43.93       31.42      7.45 o 
  -3  25   1       10.64       10.50      9.76 o 
  -2  25   1      124.10      127.94     11.73 o 
  -1  25   1      144.87      166.89     12.69 o 
   0  25   1        0.00       -0.97      4.93 o 
   1  25   1        0.01       -1.29      4.50 o 
   2  25   1        8.68       11.02      5.53 o 
   3  25   1       10.90       10.16      5.70 o 
  -3  26   1       35.04       32.39      7.26 o 
  -2  26   1       51.74       39.26     15.05 o 
  -1  26   1        0.18        5.99      5.46 o 
   0  26   1       44.44       49.73      8.54 o 
   1  26   1       21.19       15.39     10.11 o 
   2  26   1       20.96       19.91      6.37 o 
 -12   0   2        8.78       17.57      8.47 o 
 -11   0   2      264.62      240.43     18.06 o 
 -10   0   2      231.35      246.22     11.85 o 
  -9   0   2       53.53       59.05      8.08 o 
  -8   0   2      141.75      141.06      7.68 o 
  -7   0   2      111.01       96.96      6.07 o 
  -6   0   2     2478.73     2873.86     38.28 o 
  -5   0   2      271.71      311.77     16.21 o 
  -4   0   2     2076.50     2241.73     29.55 o 
  -3   0   2     2173.39     2369.39     30.46 o 
  -2   0   2    44515.34    38601.85    559.14 o 
  -1   0   2     7264.75     7195.54    106.10 o 
   0   0   2     1390.55     1407.61     18.61 o 
   1   0   2      288.11      300.85      5.61 o 
   2   0   2     2590.45     2784.73     30.87 o 
   3   0   2     3817.70     4075.42    102.15 o 
   4   0   2       55.35       59.23      2.63 o 
   5   0   2      442.04      476.42     13.29 o 
   6   0   2      512.99      496.56     14.53 o 
   7   0   2      531.62      504.02     15.80 o 
   8   0   2       65.61       63.29      6.92 o 
   9   0   2     1985.49     1860.69     40.22 o 
  10   0   2      239.98      243.32     13.13 o 
  11   0   2       25.39       14.08      5.22 o 
 -12   1   2        5.25        1.36      4.40 o 
 -11   1   2       10.85       10.36     12.42 o 
 -10   1   2       12.51       17.21      3.57 o 
  -9   1   2        2.41        1.17      2.23 o 
  -8   1   2        2.40        3.58      1.92 o 
  -7   1   2      413.83      403.38      9.62 o 
  -6   1   2      126.12      108.81      3.70 o 
  -5   1   2       65.46       64.27      2.07 o 
  -4   1   2        7.77        9.26      1.04 o 
  -3   1   2     1122.26     1098.30     10.91 o 
  -2   1   2      292.07      287.32      7.72 o 
  -1   1   2     2480.32     2337.94     22.83 o 
   0   1   2    15422.99    14258.45    119.71 o 
   1   1   2     9272.82     8705.11     73.89 o 
   2   1   2      181.29      232.03      5.86 o 
   3   1   2      207.08      188.43      3.24 o 
   4   1   2      651.09      656.81     14.58 o 
   5   1   2      729.64      709.67     12.09 o 
   6   1   2       87.01       86.42      4.41 o 
   7   1   2      769.88      756.76     14.95 o 
   8   1   2      157.58      168.27      6.86 o 
   9   1   2      104.68      114.24      6.52 o 
  10   1   2       12.07       14.93      3.75 o 
  11   1   2        5.13        5.86      3.56 o 
 -12   2   2       25.43       26.54      6.36 o 
 -11   2   2       67.95       56.22      7.45 o 
 -10   2   2     1052.61     1111.43     19.48 o 
  -9   2   2      684.61      687.52     13.68 o 
  -8   2   2      119.77      107.50      4.94 o 
  -7   2   2       42.78       47.65      3.29 o 
  -6   2   2      419.14      394.36      6.70 o 
  -5   2   2      473.75      564.77      7.67 o 
  -4   2   2       14.76       16.43      1.50 o 
  -3   2   2     3510.00     3302.68     32.25 o 
  -2   2   2     3550.12     3673.78     39.72 o 
  -1   2   2     4434.51     4329.92     45.67 o 
   0   2   2      903.29      957.77     11.59 o 
   1   2   2       10.22        1.74      1.28 o 
   2   2   2     2070.71     2115.92     24.00 o 
   3   2   2      108.90      121.55      5.17 o 
   4   2   2      676.84      709.28      9.70 o 
   5   2   2      103.15      142.02      4.86 o 
   6   2   2      823.31      803.98     14.00 o 
   7   2   2      536.23      513.47     11.29 o 
   8   2   2       76.67       79.22      5.16 o 
   9   2   2      380.82      381.68     10.90 o 
  10   2   2       51.52       52.83      5.35 o 
  11   2   2        0.14       -1.35      3.05 o 
 -12   3   2       97.38      119.17     10.53 o 
 -11   3   2        1.15        2.28      3.86 o 
 -10   3   2      207.13      220.53      8.02 o 
  -9   3   2      551.41      559.27     12.13 o 
  -8   3   2      287.06      266.11      7.50 o 
  -7   3   2       77.50       93.02      4.33 o 
  -6   3   2        7.10       13.50      1.65 o 
  -5   3   2     1638.25     1732.11     19.22 o 
  -4   3   2      356.05      300.18      5.70 o 
  -3   3   2      171.96      169.81      3.59 o 
  -2   3   2    13714.66    13633.28    140.21 o 
  -1   3   2     1085.29     1092.37     12.89 o 
   0   3   2     5670.32     5598.82     58.95 o 
   1   3   2      497.24      508.51      8.09 o 
   2   3   2     1801.01     1844.52     19.22 o 
   3   3   2     3610.07     3690.21     41.44 o 
   4   3   2     3953.52     4093.10     54.57 o 
   5   3   2      837.15      783.48     13.01 o 
   6   3   2       79.62       66.66      4.04 o 
   7   3   2     1115.61     1118.24     18.46 o 
   8   3   2        0.08       -2.30      2.45 o 
   9   3   2       74.93       70.43      5.36 o 
  10   3   2       67.97       62.71      5.93 o 
  11   3   2       14.17       15.50      4.13 o 
 -12   4   2       26.22       37.75      7.15 o 
 -11   4   2      229.90      233.00     12.62 o 
 -10   4   2       43.41       35.70      4.91 o 
  -9   4   2        1.81        1.73      2.24 o 
  -8   4   2       32.78       24.80      3.02 o 
  -7   4   2     1803.62     1753.35     23.86 o 
  -6   4   2       78.85       54.46      2.86 o 
  -5   4   2     1522.30     1439.75     18.66 o 
  -4   4   2     3999.75     4146.64     55.93 o 
  -3   4   2      313.00      349.07      7.52 o 
  -2   4   2     6013.37     6350.67     66.64 o 
  -1   4   2     8591.10     8271.86     85.92 o 
   0   4   2     6172.98     5965.14     72.75 o 
   1   4   2     5794.54     5492.07     84.23 o 
   2   4   2     7949.83     7558.39     92.06 o 
   3   4   2     1175.92     1138.84     17.66 o 
   4   4   2      475.45      486.64      8.99 o 
   5   4   2      286.20      246.09      6.56 o 
   6   4   2       36.29       33.03      4.52 o 
   7   4   2       14.73       10.33      3.32 o 
   8   4   2      849.27      802.02     22.02 o 
   9   4   2       12.74       17.28      3.64 o 
  10   4   2       25.88       30.59      4.39 o 
  11   4   2        4.40        3.59      4.09 o 
 -12   5   2       15.63       11.06      5.17 o 
 -11   5   2      105.46       86.22      7.72 o 
 -10   5   2      200.61      189.94      8.81 o 
  -9   5   2       33.90       39.02      3.91 o 
  -8   5   2       19.83       21.47      5.30 o 
  -7   5   2      530.85      529.10     13.22 o 
  -6   5   2     1657.72     1749.57     22.61 o 
  -5   5   2     1684.81     1860.46     27.10 o 
  -4   5   2     3353.28     3577.65     46.30 o 
  -3   5   2        8.69       10.27      1.43 o 
  -2   5   2      264.14      277.97      5.76 o 
  -1   5   2    39230.43    37612.38    441.43 o 
   0   5   2     1215.51     1124.58     20.42 o 
   1   5   2     1138.75     1184.29     21.80 o 
   2   5   2      585.73      533.25      8.33 o 
   3   5   2     1064.10     1193.30     16.17 o 
   4   5   2      190.45      191.11      5.34 o 
   5   5   2      236.03      274.86      6.34 o 
   6   5   2       11.15       10.29      2.28 o 
   7   5   2       83.12       77.76      5.38 o 
   8   5   2      414.35      427.17     10.98 o 
   9   5   2        7.69        4.80      2.89 o 
  10   5   2       55.72       60.54      5.61 o 
 -12   6   2        4.03        8.20      4.88 o 
 -11   6   2      121.46      122.34     10.07 o 
 -10   6   2      123.16      126.80      9.43 o 
  -9   6   2      185.34      182.55      7.88 o 
  -8   6   2      272.24      251.10      8.62 o 
  -7   6   2     1004.93      966.09     18.12 o 
  -6   6   2      204.20      167.52      5.08 o 
  -5   6   2     9017.48     9554.89    117.04 o 
  -4   6   2      162.09      137.74      5.31 o 
  -3   6   2     1364.13     1479.44     21.18 o 
  -2   6   2      133.49      126.06      5.84 o 
  -1   6   2      246.75      321.66      6.25 o 
   0   6   2     2500.97     2435.76     39.89 o 
   1   6   2      103.71       81.60      5.91 o 
   2   6   2        0.79        3.52      0.99 o 
   3   6   2      101.87      109.22      6.43 o 
   4   6   2      972.23      963.51     14.65 o 
   5   6   2      135.75      112.08      5.72 o 
   6   6   2      802.66      772.21     12.61 o 
   7   6   2      313.38      334.52      8.29 o 
   8   6   2      290.85      285.82     12.85 o 
   9   6   2        4.67        3.40      2.58 o 
  10   6   2       24.72       22.76      4.54 o 
 -12   7   2        1.55       -4.08      4.02 o 
 -11   7   2        0.54        0.82      4.15 o 
 -10   7   2        3.73       -1.06      3.35 o 
  -9   7   2       15.46       14.60      3.51 o 
  -8   7   2       40.88       46.21      7.07 o 
  -7   7   2      201.89      196.12      8.79 o 
  -6   7   2       14.45       22.58      2.93 o 
  -5   7   2      613.01      644.77     19.89 o 
  -4   7   2      356.83      338.09      7.88 o 
  -3   7   2     4910.13     5010.89     62.82 o 
  -2   7   2     5818.89     5766.55     70.95 o 
  -1   7   2      497.28      549.06      9.44 o 
   0   7   2        5.92        3.48      1.47 o 
   1   7   2        9.36        5.28      6.37 o 
   2   7   2     1347.33     1335.66     19.57 o 
   3   7   2       66.55       52.84      3.31 o 
   4   7   2     1513.24     1447.53     22.74 o 
   5   7   2       20.81       20.26      3.27 o 
   6   7   2      356.26      337.81      8.61 o 
   7   7   2     1554.00     1507.75     23.35 o 
   8   7   2        1.27        3.46      2.51 o 
   9   7   2      337.73      335.90     12.66 o 
  10   7   2        1.06        0.14      3.78 o 
 -11   8   2       98.23       90.72     15.05 o 
 -10   8   2        0.73        1.83      4.79 o 
  -9   8   2        2.19        3.36      2.76 o 
  -8   8   2      305.43      308.55     10.74 o 
  -7   8   2     1481.91     1477.02     35.68 o 
  -6   8   2     1616.74     1577.54     25.19 o 
  -5   8   2      277.78      261.87      7.48 o 
  -4   8   2      203.34      232.65      6.54 o 
  -3   8   2      751.69      676.58     12.08 o 
  -2   8   2     3648.63     3810.08     48.57 o 
  -1   8   2      421.94      475.52      8.80 o 
   0   8   2      307.51      343.14      6.74 o 
   1   8   2     6451.54     6657.91     81.77 o 
   2   8   2     5359.44     5471.68     68.53 o 
   3   8   2     1033.10     1141.12     26.51 o 
   4   8   2        6.96        3.41      2.71 o 
   5   8   2        9.41        7.94      2.37 o 
   6   8   2       21.71       16.16      2.61 o 
   7   8   2     1077.46     1108.32     33.26 o 
   8   8   2       87.38       86.38      8.42 o 
   9   8   2        2.47        3.55      3.76 o 
  10   8   2      102.98       96.52      8.40 o 
 -11   9   2        0.79        2.78      4.41 o 
 -10   9   2        0.63       -1.23      3.50 o 
  -9   9   2       24.26       22.66      4.03 o 
  -8   9   2       22.54       11.44      3.17 o 
  -7   9   2       27.18       31.89      3.74 o 
  -6   9   2       76.39       79.87      4.77 o 
  -5   9   2      158.47      196.35      6.57 o 
  -4   9   2       92.19      107.71      4.59 o 
  -3   9   2       41.78       48.14      3.10 o 
  -2   9   2        9.90        8.71      1.62 o 
  -1   9   2      104.34      110.94      3.90 o 
   0   9   2      678.79      637.87     10.88 o 
   1   9   2      380.65      347.22      7.53 o 
   2   9   2      429.20      384.57      8.04 o 
   3   9   2       20.90       27.69      2.51 o 
   4   9   2     1431.61     1352.18     21.90 o 
   5   9   2      119.90      114.11      5.63 o 
   6   9   2        8.76        4.58      3.90 o 
   7   9   2      646.39      690.45     21.09 o 
   8   9   2      178.10      184.79      9.45 o 
   9   9   2      123.68      149.77      9.37 o 
  10   9   2       25.62       33.30      6.08 o 
 -11  10   2       22.75       16.95      5.52 o 
 -10  10   2       10.49       24.01      5.44 o 
  -9  10   2      978.88      962.87     20.54 o 
  -8  10   2      779.32      809.24     17.62 o 
  -7  10   2      596.24      606.02     22.42 o 
  -6  10   2      101.68       86.66      5.04 o 
  -5  10   2       20.31       16.22      2.70 o 
  -4  10   2      297.30      286.06     10.94 o 
  -3  10   2       27.90       23.94      2.59 o 
  -2  10   2     4493.23     4351.44     55.76 o 
  -1  10   2        0.32       -0.04      1.14 o 
   0  10   2      177.01      198.37      6.15 o 
   1  10   2      179.42      242.94      5.93 o 
   2  10   2     1652.43     1509.06     22.83 o 
   3  10   2       23.15       17.20      2.63 o 
   4  10   2        1.48        0.17      1.78 o 
   5  10   2      239.52      236.67      7.72 o 
   6  10   2      548.27      568.88     43.71 o 
   7  10   2       80.71       66.12      8.82 o 
   8  10   2      125.86      128.04     10.27 o 
   9  10   2       32.90       34.12      6.78 o 
  10  10   2        0.88       -6.68      4.45 o 
 -11  11   2        4.30        3.74      5.21 o 
 -10  11   2       11.27        7.14      4.31 o 
  -9  11   2       75.50       55.37      5.58 o 
  -8  11   2       53.34       60.42      5.30 o 
  -7  11   2        0.11       -1.61      2.13 o 
  -6  11   2        0.11       -0.22      1.92 o 
  -5  11   2       67.44       64.59      7.11 o 
  -4  11   2      213.21      196.51      6.60 o 
  -3  11   2      523.14      527.39     15.07 o 
  -2  11   2      571.42      631.51     12.04 o 
  -1  11   2     1906.50     1924.96     27.49 o 
   0  11   2     3304.27     3569.84     46.72 o 
   1  11   2        1.14       -0.18      1.29 o 
   2  11   2     2279.25     2314.73     32.51 o 
   3  11   2      449.68      472.58     10.23 o 
   4  11   2        1.45        1.83      5.07 o 
   5  11   2        6.79        5.95      3.11 o 
   6  11   2       18.57       21.46      4.94 o 
   7  11   2       25.64       26.01      5.58 o 
   8  11   2       38.77       37.53      9.41 o 
   9  11   2      100.40       87.44      9.66 o 
  10  11   2        0.12        7.87      5.70 o 
 -11  12   2        8.47       22.98      6.14 o 
 -10  12   2       96.11      100.39     15.40 o 
  -9  12   2       56.15       56.70      5.74 o 
  -8  12   2       57.17       36.14      4.69 o 
  -7  12   2       90.32       87.70      5.89 o 
  -6  12   2        6.61       10.67      2.87 o 
  -5  12   2      214.76      220.11      7.53 o 
  -4  12   2     3423.60     3337.51     47.66 o 
  -3  12   2      812.20      825.01     15.28 o 
  -2  12   2     4823.79     4680.43     65.22 o 
  -1  12   2      415.63      404.10      9.03 o 
   0  12   2      896.67      965.19     16.08 o 
   1  12   2     1896.84     1864.98     47.86 o 
   2  12   2     2189.97     2183.62     31.26 o 
   3  12   2      272.20      304.84     11.55 o 
   4  12   2      302.59      347.55     14.14 o 
   5  12   2       83.57       72.65     11.76 o 
   6  12   2      255.93      243.83     12.02 o 
   7  12   2       17.75       20.27      5.42 o 
   8  12   2        7.91        4.78      5.18 o 
   9  12   2      229.22      292.69     21.52 o 
 -10  13   2        1.15        0.69      3.97 o 
  -9  13   2       16.02       11.66      4.68 o 
  -8  13   2        5.71        3.13      3.00 o 
  -7  13   2        2.77       -0.37      2.50 o 
  -6  13   2      391.41      418.12     11.35 o 
  -5  13   2       64.50       66.80      4.70 o 
  -4  13   2        8.66        8.14      2.44 o 
  -3  13   2       41.56       36.27      3.45 o 
  -2  13   2     1505.78     1489.59     26.86 o 
  -1  13   2       31.52       40.17      2.83 o 
   0  13   2     1563.29     1507.01     23.13 o 
   1  13   2       15.30       15.24      2.26 o 
   2  13   2      364.31      350.04     12.28 o 
   3  13   2       14.25       13.70      3.65 o 
   4  13   2      600.73      598.05     32.72 o 
   5  13   2      431.86      394.30     14.92 o 
   6  13   2      268.76      264.34     16.76 o 
   7  13   2      408.22      382.88     16.13 o 
   8  13   2       53.20       44.87      7.45 o 
   9  13   2      293.34      331.38     35.31 o 
 -10  14   2        0.00       -0.66      4.26 o 
  -9  14   2        1.10        6.37      9.55 o 
  -8  14   2      128.42      105.05      6.91 o 
  -7  14   2        2.57        4.59      2.74 o 
  -6  14   2        0.40       -0.95      2.47 o 
  -5  14   2        7.18        5.30      2.24 o 
  -4  14   2       19.66       15.13      2.84 o 
  -3  14   2      293.14      304.28      8.65 o 
  -2  14   2      341.00      325.03      7.74 o 
  -1  14   2      387.60      383.44      8.25 o 
   0  14   2       35.43       36.61      3.09 o 
   1  14   2      882.58      903.36     21.68 o 
   2  14   2      393.66      400.92     13.52 o 
   3  14   2      215.82      232.80     10.66 o 
   4  14   2      498.23      521.74     17.00 o 
   5  14   2       34.45       35.37      7.66 o 
   6  14   2       68.78       61.14     24.32 o 
   7  14   2        1.26        6.02      4.33 o 
   8  14   2       27.96       30.68      6.48 o 
   9  14   2       36.22       52.38     11.30 o 
 -10  15   2      105.13      115.77     17.29 o 
  -9  15   2       68.01       80.13      9.27 o 
  -8  15   2       13.35       12.79      3.80 o 
  -7  15   2       76.70       71.41      5.90 o 
  -6  15   2        2.17        5.00      2.83 o 
  -5  15   2        4.76        5.62      2.58 o 
  -4  15   2        5.06        6.40      2.52 o 
  -3  15   2      468.62      464.97     11.30 o 
  -2  15   2        1.04        1.47      1.63 o 
  -1  15   2       30.64       31.74      2.87 o 
   0  15   2       11.33        6.39      3.43 o 
   1  15   2       31.56       35.64      4.94 o 
   2  15   2      857.41      874.41     22.19 o 
   3  15   2        0.03       -0.36      2.88 o 
   4  15   2      175.62      189.20     10.37 o 
   5  15   2       48.73       53.25      9.31 o 
   6  15   2      284.46      286.29     14.52 o 
   7  15   2       36.66       39.83      6.94 o 
   8  15   2       21.26       15.99     11.97 o 
   9  15   2        1.90        2.28     11.20 o 
 -10  16   2       29.39       33.32     10.92 o 
  -9  16   2       12.38       -3.08      6.02 o 
  -8  16   2      106.82      110.62      7.51 o 
  -7  16   2       28.91       49.11     10.91 o 
  -6  16   2      609.57      639.40     15.52 o 
  -5  16   2      190.63      196.74     10.92 o 
  -4  16   2      167.64      154.06      9.72 o 
  -3  16   2      118.55      101.41      5.52 o 
  -2  16   2      147.06      137.37      5.35 o 
  -1  16   2       33.45       33.88      3.62 o 
   0  16   2      320.56      303.40     11.74 o 
   1  16   2     1080.30     1056.60     28.77 o 
   2  16   2      430.38      436.59     14.93 o 
   3  16   2      294.59      307.84     12.84 o 
   4  16   2      142.75      138.77     14.77 o 
   5  16   2      160.71      154.69     10.37 o 
   6  16   2        9.20       13.91     12.74 o 
   7  16   2        0.59        0.60      4.15 o 
   8  16   2       20.22       26.37      6.73 o 
  -9  17   2        8.46        2.73      7.56 o 
  -8  17   2       91.13       89.71     10.18 o 
  -7  17   2        8.64        6.77      3.37 o 
  -6  17   2        0.43        0.54      2.87 o 
  -5  17   2      115.76       83.60      6.95 o 
  -4  17   2       13.22        7.25      2.93 o 
  -3  17   2      139.54      141.07      5.80 o 
  -2  17   2      277.86      266.53      7.60 o 
  -1  17   2       90.85      102.99      7.89 o 
   0  17   2       31.28       39.29      5.35 o 
   1  17   2        0.78       -0.70      2.90 o 
   2  17   2        2.41       -4.10      2.73 o 
   3  17   2      770.82      803.18     22.48 o 
   4  17   2       13.28       18.85      4.98 o 
   5  17   2       22.37       18.36      5.31 o 
   6  17   2       21.55       20.60      5.73 o 
   7  17   2        2.48       -5.63      3.75 o 
   8  17   2       65.74       64.40      9.07 o 
  -9  18   2        1.92        0.98      7.42 o 
  -8  18   2        0.52       -5.71      3.81 o 
  -7  18   2      111.77      112.56      9.35 o 
  -6  18   2      182.22      213.31      9.23 o 
  -5  18   2        8.31        6.19      3.09 o 
  -4  18   2      233.53      226.33      8.57 o 
  -3  18   2       47.58       37.21      3.82 o 
  -2  18   2      178.55      195.79      8.22 o 
  -1  18   2       55.55       52.46      5.00 o 
   0  18   2        4.53        6.84      3.54 o 
   1  18   2       45.33       42.24      7.77 o 
   2  18   2       74.25       79.57      8.50 o 
   3  18   2       31.39       27.16      6.86 o 
   4  18   2      323.08      320.89     14.29 o 
   5  18   2       33.08       33.13      6.51 o 
   6  18   2        4.99        2.88      4.44 o 
   7  18   2        2.64        6.58      5.08 o 
   8  18   2       48.47       53.63      8.70 o 
  -8  19   2       17.55       27.16      9.10 o 
  -7  19   2        1.07       -1.05      4.04 o 
  -6  19   2        3.40        3.23      4.10 o 
  -5  19   2      116.69      119.93      7.05 o 
  -4  19   2      479.29      529.53     13.85 o 
  -3  19   2       42.08       48.07      8.39 o 
  -2  19   2       24.94       20.87      3.90 o 
  -1  19   2      264.88      246.51      9.37 o 
   0  19   2      414.65      410.34     12.44 o 
   1  19   2      490.67      491.16     16.78 o 
   2  19   2      128.18      131.31     14.98 o 
   3  19   2       79.28       84.51      8.28 o 
   4  19   2      131.44      125.04     15.22 o 
   5  19   2      103.57      110.91     10.22 o 
   6  19   2      151.24      188.02     23.69 o 
   7  19   2       31.14       21.40      6.60 o 
  -8  20   2        3.30        4.76      6.58 o 
  -7  20   2       12.09        5.81      4.94 o 
  -6  20   2       47.74       54.25      7.33 o 
  -5  20   2      169.56      156.21     12.81 o 
  -4  20   2      204.90      188.34     10.35 o 
  -3  20   2      630.41      636.41     16.26 o 
  -2  20   2      276.21      316.15     11.78 o 
  -1  20   2       45.58       45.71      5.10 o 
   0  20   2      134.10      123.52     15.57 o 
   1  20   2        8.75       10.65      6.47 o 
   2  20   2       22.03       33.17      6.04 o 
   3  20   2        0.12        1.33      3.85 o 
   4  20   2       32.24       31.27      7.84 o 
   5  20   2       16.98       25.89      6.24 o 
   6  20   2      133.33      124.30     11.09 o 
   7  20   2       24.77       17.47      6.17 o 
  -7  21   2       21.54       34.12      6.84 o 
  -6  21   2       83.96       89.27      8.72 o 
  -5  21   2        6.41       11.76      7.00 o 
  -4  21   2       65.82       66.80      8.09 o 
  -3  21   2       51.76       47.78      5.70 o 
  -2  21   2        8.06        9.61      3.82 o 
  -1  21   2       58.47       59.67      5.91 o 
   0  21   2        2.69        4.66      3.28 o 
   1  21   2       29.56       35.03      6.01 o 
   2  21   2      109.34      115.95      9.58 o 
   3  21   2      265.78      296.86     14.13 o 
   4  21   2      133.90      128.68     10.56 o 
   5  21   2       42.14       40.98      7.39 o 
   6  21   2        0.02        3.02      6.16 o 
  -7  22   2        9.92       13.69      5.76 o 
  -6  22   2       60.76       39.13     10.15 o 
  -5  22   2        8.01        2.94      6.65 o 
  -4  22   2       60.39       83.87      9.19 o 
  -3  22   2      544.88      612.74     21.15 o 
  -2  22   2       49.43       62.11      6.20 o 
  -1  22   2        1.20        2.61      3.87 o 
   0  22   2        0.02       -1.04      2.97 o 
   1  22   2       24.39       10.58      3.79 o 
   2  22   2       12.74        8.56      4.57 o 
   3  22   2        1.74       -4.81      3.91 o 
   4  22   2        1.58       -1.81      4.60 o 
   5  22   2        0.05        0.72      6.16 o 
  -6  23   2        3.85       -5.32      5.74 o 
  -5  23   2       73.14       80.99      9.40 o 
  -4  23   2      130.22      121.91     11.58 o 
  -3  23   2      264.31      250.03     13.87 o 
  -2  23   2       38.41       29.52      7.70 o 
  -1  23   2        2.36        4.38      3.57 o 
   0  23   2        0.59       -4.46      2.97 o 
   1  23   2        1.37       -1.51      3.60 o 
   2  23   2        0.24       -2.75      7.42 o 
   3  23   2        9.96        8.00     10.01 o 
   4  23   2       11.20        8.96      5.12 o 
   5  23   2      149.69      172.02     12.99 o 
  -5  24   2        2.35       -2.91      4.30 o 
  -4  24   2       34.21       40.92      7.56 o 
  -3  24   2        4.11        3.48      4.92 o 
  -2  24   2        5.96        7.62      5.09 o 
  -1  24   2       40.00       24.96      6.33 o 
   0  24   2        1.55        4.01      3.83 o 
   1  24   2       14.26       -0.95      3.75 o 
   2  24   2        5.02        1.05      4.49 o 
   3  24   2        1.86        2.55      5.53 o 
   4  24   2      132.04      103.42     10.55 o 
  -4  25   2       30.21       45.68      7.99 o 
  -3  25   2       14.60       19.76      6.52 o 
  -2  25   2       42.95       46.58     17.22 o 
  -1  25   2       72.98       76.50      9.83 o 
   0  25   2       96.55       93.04     10.34 o 
   1  25   2       71.98       78.88      7.80 o 
   2  25   2       33.31       27.31      5.55 o 
   3  25   2       52.07       52.14      8.41 o 
  -3  26   2        1.19        0.92      5.23 o 
  -2  26   2        3.24        0.23      4.84 o 
  -1  26   2        5.17        2.00      5.36 o 
   0  26   2        2.40        0.24      7.52 o 
   1  26   2        4.17       -0.81      4.89 o 
 -12   1   3       38.59       45.15     11.58 o 
 -11   1   3        9.30       14.03      4.84 o 
 -10   1   3      552.03      542.42     18.39 o 
  -9   1   3      471.13      448.94     12.25 o 
  -8   1   3     1399.58     1375.58     20.12 o 
  -7   1   3        0.60        2.52      1.17 o 
  -6   1   3     4497.15     4537.01     49.36 o 
  -5   1   3      379.82      448.21      6.89 o 
  -4   1   3      827.50      831.81     10.23 o 
  -3   1   3     1644.51     1660.22     20.16 o 
  -2   1   3      339.33      316.90      4.71 o 
  -1   1   3      956.19      965.32     10.22 o 
   0   1   3       72.13       76.67      2.93 o 
   1   1   3     1967.65     1805.13     17.30 o 
   2   1   3      769.40      807.63      9.23 o 
   3   1   3     3753.01     3776.60     37.82 o 
   4   1   3      857.98      761.84     10.95 o 
   5   1   3      112.43      101.70      5.32 o 
   6   1   3      300.80      281.15      7.76 o 
   7   1   3      713.40      687.40     13.87 o 
   8   1   3       13.21        7.07      2.92 o 
   9   1   3      175.71      169.50      7.73 o 
  10   1   3       25.43       20.70      4.13 o 
 -12   2   3        4.51       -0.61      4.31 o 
 -11   2   3        0.00        0.18      3.74 o 
 -10   2   3       36.41       33.82      6.19 o 
  -9   2   3       63.43       67.92      5.37 o 
  -8   2   3       30.35       34.31      3.22 o 
  -7   2   3        2.17        0.37      1.14 o 
  -6   2   3     2823.39     3048.21     28.79 o 
  -5   2   3     2028.03     2156.42     22.98 o 
  -4   2   3     1794.09     1653.68     17.91 o 
  -3   2   3       94.35       76.66      2.70 o 
  -2   2   3     1146.20     1190.65     13.13 o 
  -1   2   3       87.13       60.49      1.61 o 
   0   2   3      383.55      427.30      5.37 o 
   1   2   3      152.16      162.01      4.55 o 
   2   2   3      726.06      761.18      8.83 o 
   3   2   3     7349.14     7911.50     68.75 o 
   4   2   3      913.56      989.63     16.48 o 
   5   2   3      294.46      303.41      7.61 o 
   6   2   3      312.48      301.99     12.38 o 
   7   2   3        2.63        2.19      2.26 o 
   8   2   3       97.12       94.19      5.76 o 
   9   2   3        0.84        0.42      2.62 o 
  10   2   3        4.76        2.44      2.82 o 
 -12   3   3      129.22      127.04     10.89 o 
 -11   3   3       64.33       77.37      8.46 o 
 -10   3   3        0.02        5.65      6.47 o 
  -9   3   3        0.52        1.48      2.34 o 
  -8   3   3       10.69       10.12      2.22 o 
  -7   3   3      970.61      954.69     14.97 o 
  -6   3   3      108.96      113.00      3.77 o 
  -5   3   3      250.24      276.52      5.16 o 
  -4   3   3     8998.82     8925.64    108.07 o 
  -3   3   3     1366.79     1376.87     15.04 o 
  -2   3   3       68.97       62.24      2.01 o 
  -1   3   3     1646.76     1735.12     19.99 o 
   0   3   3     1646.38     1757.60     18.16 o 
   1   3   3     4934.68     5241.60     52.44 o 
   2   3   3     1231.54     1362.00     15.34 o 
   3   3   3      295.09      297.28      5.83 o 
   4   3   3      102.94      111.46      3.57 o 
   5   3   3      285.19      292.26      7.43 o 
   6   3   3        0.26        0.09      1.91 o 
   7   3   3      213.43      186.84      6.26 o 
   8   3   3      111.92      100.47      5.31 o 
   9   3   3        1.27        0.95      2.50 o 
  10   3   3        0.49        1.56      3.51 o 
 -12   4   3        1.08        5.96      4.70 o 
 -11   4   3       69.37       72.78      8.34 o 
 -10   4   3      102.90      119.64      9.17 o 
  -9   4   3       21.44       18.48      4.13 o 
  -8   4   3        1.68        0.80      1.89 o 
  -7   4   3       10.66       11.44      1.94 o 
  -6   4   3        0.04        0.88      1.30 o 
  -5   4   3       69.77       92.63      2.98 o 
  -4   4   3      134.24      140.98      5.65 o 
  -3   4   3      910.75      948.97     12.37 o 
  -2   4   3     2221.98     2325.67     30.35 o 
  -1   4   3      381.53      321.57      5.32 o 
   0   4   3     8087.09     7820.70     82.38 o 
   1   4   3     1411.17     1310.93     14.40 o 
   2   4   3      338.82      338.98      6.55 o 
   3   4   3     1715.32     1750.52     22.35 o 
   4   4   3      551.33      570.42     10.38 o 
   5   4   3        1.01        3.01      1.63 o 
   6   4   3      724.17      728.10     14.63 o 
   7   4   3       13.60       13.21      4.41 o 
   8   4   3       11.08       15.53      3.38 o 
   9   4   3        3.27        1.61      2.84 o 
  10   4   3       12.51        7.08      4.33 o 
 -12   5   3       90.25       90.40      9.46 o 
 -11   5   3       74.86       87.10      8.87 o 
 -10   5   3      152.85      165.12     16.13 o 
  -9   5   3        1.36       -1.98      3.22 o 
  -8   5   3        8.20        9.51      2.60 o 
  -7   5   3      110.30       77.80      3.76 o 
  -6   5   3       54.01       63.88      3.25 o 
  -5   5   3      308.75      278.15      6.11 o 
  -4   5   3      216.40      228.10      4.98 o 
  -3   5   3     5213.10     5249.56     57.73 o 
  -2   5   3      929.41      976.32     12.70 o 
  -1   5   3       44.26       54.96      1.97 o 
   0   5   3     2933.85     2852.00     37.39 o 
   1   5   3     5347.91     5177.15     56.29 o 
   2   5   3        2.52        5.49      1.17 o 
   3   5   3        3.32        1.80      1.45 o 
   4   5   3      745.98      776.56     12.82 o 
   5   5   3       50.41       54.11      3.90 o 
   6   5   3     1199.86     1136.75     18.48 o 
   7   5   3        4.70        3.10      2.34 o 
   8   5   3     1395.94     1363.57     24.57 o 
   9   5   3      189.10      207.67     11.90 o 
  10   5   3        1.11        2.27      3.84 o 
 -12   6   3        4.38        1.29      4.60 o 
 -11   6   3       73.86       84.67      8.75 o 
 -10   6   3        0.02       10.49      4.27 o 
  -9   6   3        2.00        2.29      3.28 o 
  -8   6   3      761.86      768.04     16.10 o 
  -7   6   3      126.88      117.62      5.84 o 
  -6   6   3      604.51      568.04     10.17 o 
  -5   6   3       49.64       57.17      6.23 o 
  -4   6   3       51.89       75.85      3.60 o 
  -3   6   3     5773.11     6198.68     76.30 o 
  -2   6   3     8796.36     8992.45    108.55 o 
  -1   6   3      784.80      783.20     13.03 o 
   0   6   3        1.53        1.84      1.41 o 
   1   6   3       12.25       13.64      2.39 o 
   2   6   3       10.82        9.25      1.35 o 
   3   6   3       60.02       52.19      6.06 o 
   4   6   3        6.44       18.04      3.10 o 
   5   6   3        0.02        1.51      1.53 o 
   6   6   3     1244.09     1207.30     19.37 o 
   7   6   3      314.70      309.17      8.99 o 
   8   6   3        2.78       -1.57      3.03 o 
   9   6   3       23.58       19.28      4.48 o 
  10   6   3       19.33       13.80      4.80 o 
 -12   7   3       29.96       38.01      7.32 o 
 -11   7   3      176.24      203.02     18.27 o 
 -10   7   3      720.68      736.57     22.22 o 
  -9   7   3        9.28       20.97     11.02 o 
  -8   7   3       31.25       25.06      3.73 o 
  -7   7   3      248.13      259.05      9.36 o 
  -6   7   3       22.94       21.52      2.36 o 
  -5   7   3      206.07      203.48      6.23 o 
  -4   7   3     1852.31     1939.41     27.59 o 
  -3   7   3      332.12      366.83      7.90 o 
  -2   7   3      175.35      167.33      4.82 o 
  -1   7   3     4938.75     5205.79     68.75 o 
   0   7   3      807.73      772.43     21.14 o 
   1   7   3     1241.55     1316.00     25.51 o 
   2   7   3      113.99      111.61      3.33 o 
   3   7   3        4.91        7.59      1.59 o 
   4   7   3       10.36       13.03      2.01 o 
   5   7   3       29.41       23.91      2.75 o 
   6   7   3      877.21      824.29     15.09 o 
   7   7   3      138.95      138.29      8.06 o 
   8   7   3       70.58       76.64     11.15 o 
   9   7   3        0.93        4.72      3.82 o 
  10   7   3       61.25       65.46      7.55 o 
 -12   8   3       37.12       42.07      7.50 o 
 -11   8   3        3.95        4.27      4.43 o 
 -10   8   3       28.58       29.49      5.96 o 
  -9   8   3      149.35      146.94     26.39 o 
  -8   8   3        0.01       -1.98      2.13 o 
  -7   8   3        0.34       -0.43      1.62 o 
  -6   8   3       41.03       47.73      3.72 o 
  -5   8   3       91.48       92.05      4.57 o 
  -4   8   3      337.83      362.53      8.42 o 
  -3   8   3    14524.14    14746.97    176.22 o 
  -2   8   3     5627.54     5535.27     69.02 o 
  -1   8   3     3739.54     3831.48     48.82 o 
   0   8   3      134.84      170.32      7.00 o 
   1   8   3     1387.81     1337.48     44.83 o 
   2   8   3      837.14      812.27     13.31 o 
   3   8   3     1345.27     1338.86     24.45 o 
   4   8   3      278.54      272.60      7.53 o 
   5   8   3      114.78      119.83      7.49 o 
   6   8   3     1152.27     1158.32     23.29 o 
   7   8   3      349.30      340.20     23.85 o 
   8   8   3      327.29      331.80     13.22 o 
   9   8   3       12.85       17.10      4.71 o 
  10   8   3       13.39        9.76      4.66 o 
 -11   9   3        3.26        1.74      4.07 o 
 -10   9   3       53.46       63.77      7.67 o 
  -9   9   3      214.17      187.28     11.69 o 
  -8   9   3        2.19        0.35      2.99 o 
  -7   9   3      162.94      165.60      7.46 o 
  -6   9   3       93.92       85.43      4.81 o 
  -5   9   3       31.00       29.85      3.05 o 
  -4   9   3     1283.41     1377.48     21.46 o 
  -3   9   3      838.40      940.66     15.63 o 
  -2   9   3      556.15      587.86     13.94 o 
  -1   9   3      856.26      856.97     14.67 o 
   0   9   3     3714.15     3859.96     62.85 o 
   1   9   3     1254.77     1281.84     25.91 o 
   2   9   3        0.34        0.58      1.18 o 
   3   9   3      756.33      771.48     14.46 o 
   4   9   3      693.18      699.57     28.38 o 
   5   9   3      253.09      247.57     15.24 o 
   6   9   3      148.42      170.00      9.54 o 
   7   9   3      125.75      126.09      8.10 o 
   8   9   3       11.52       16.20      4.91 o 
   9   9   3        5.47        2.10      4.36 o 
 -11  10   3       28.07       21.08     10.15 o 
 -10  10   3       17.05       14.52      6.54 o 
  -9  10   3        1.66       -0.45      3.30 o 
  -8  10   3       15.83        9.94      3.91 o 
  -7  10   3      168.63      181.25      7.24 o 
  -6  10   3        8.34        9.44      2.87 o 
  -5  10   3       56.44       49.15      5.38 o 
  -4  10   3       70.05       77.29      4.16 o 
  -3  10   3        5.05        5.17      1.85 o 
  -2  10   3     7709.22     7770.82     83.12 o 
  -1  10   3       51.90       77.53      3.41 o 
   0  10   3      259.47      224.06     12.28 o 
   1  10   3       29.39       15.26      3.11 o 
   2  10   3       55.66       49.76      7.70 o 
   3  10   3      180.85      162.96     10.11 o 
   4  10   3      142.83      134.88      9.97 o 
   5  10   3      150.64      162.10      9.33 o 
   6  10   3      140.12      151.05     10.12 o 
   7  10   3      255.57      256.57     17.74 o 
   8  10   3        2.23       -2.85      3.58 o 
   9  10   3       17.80       20.11      6.23 o 
 -11  11   3       10.62        1.61      4.40 o 
 -10  11   3      107.02       85.26      8.61 o 
  -9  11   3      144.19      149.82     10.81 o 
  -8  11   3      135.91      154.78      9.31 o 
  -7  11   3      385.32      401.31     12.86 o 
  -6  11   3        2.68       -1.25      2.13 o 
  -5  11   3      257.86      257.70      7.84 o 
  -4  11   3     1973.93     2082.98     30.60 o 
  -3  11   3      175.71      178.38      5.23 o 
  -2  11   3        0.67        7.98      1.71 o 
  -1  11   3     1014.51      973.78     19.85 o 
   0  11   3     3993.51     3908.63     56.58 o 
   1  11   3      290.17      256.58      9.87 o 
   2  11   3        0.00        1.54      2.30 o 
   3  11   3     2539.99     2552.01     89.70 o 
   4  11   3        1.62       -0.39      2.64 o 
   5  11   3      946.34      942.96     24.70 o 
   6  11   3     1270.78     1250.05     30.86 o 
   7  11   3        0.42       -2.97      3.64 o 
   8  11   3        0.21       -3.54      3.83 o 
   9  11   3        0.84       -2.95      4.03 o 
 -11  12   3        3.90        4.60      4.73 o 
 -10  12   3        6.06        8.76      6.09 o 
  -9  12   3       25.77       24.32      5.24 o 
  -8  12   3       18.32       20.07      4.70 o 
  -7  12   3      532.23      581.06     14.05 o 
  -6  12   3      752.44      715.94     15.20 o 
  -5  12   3        1.87        4.03      2.30 o 
  -4  12   3        3.56        3.83      2.04 o 
  -3  12   3     2718.93     2792.12     33.96 o 
  -2  12   3      400.43      421.21     13.45 o 
  -1  12   3      879.47      886.58     23.19 o 
   0  12   3       45.03       37.21      4.46 o 
   1  12   3      157.50      198.96      8.87 o 
   2  12   3       38.98       36.97      4.80 o 
   3  12   3      149.46      159.68     13.02 o 
   4  12   3        0.64       -0.22      2.64 o 
   5  12   3       21.01       12.42      4.31 o 
   6  12   3       82.64       79.79      8.24 o 
   7  12   3       10.10        2.47      4.23 o 
   8  12   3        8.48        5.41      4.67 o 
   9  12   3        0.32       -4.48      4.35 o 
 -11  13   3       26.91       16.65      8.12 o 
 -10  13   3        5.94        5.31      4.50 o 
  -9  13   3        2.97        6.18      4.26 o 
  -8  13   3       63.85       78.11      7.47 o 
  -7  13   3     1720.38     1660.10     28.38 o 
  -6  13   3      315.68      324.70     13.68 o 
  -5  13   3        0.01        0.17      2.10 o 
  -4  13   3      206.32      216.17      9.11 o 
  -3  13   3        2.68        2.89      1.66 o 
  -2  13   3      174.53      190.04      5.53 o 
  -1  13   3       66.42       75.66      3.94 o 
   0  13   3       87.81       94.47      6.55 o 
   1  13   3       27.65       31.88      4.52 o 
   2  13   3      175.97      212.16      9.76 o 
   3  13   3      454.22      440.59     15.02 o 
   4  13   3       11.53        3.94      5.67 o 
   5  13   3       59.87       73.60      7.77 o 
   6  13   3      129.63      160.47     18.83 o 
   7  13   3       36.10       53.15      7.65 o 
   8  13   3        0.08        6.62      4.97 o 
   9  13   3        7.01        5.50      5.56 o 
 -10  14   3        2.67        1.77      6.51 o 
  -9  14   3       21.62       24.96      5.74 o 
  -8  14   3       81.95       86.00      7.84 o 
  -7  14   3      324.41      323.97     10.66 o 
  -6  14   3       15.18        6.55      2.84 o 
  -5  14   3      604.91      623.48     14.16 o 
  -4  14   3      409.94      417.44     10.72 o 
  -3  14   3      119.43      108.66      4.70 o 
  -2  14   3       58.98       50.76      3.45 o 
  -1  14   3      299.65      300.89     11.28 o 
   0  14   3       78.93       65.39      8.89 o 
   1  14   3     1035.69     1047.05     30.31 o 
   2  14   3      157.10      151.16      8.64 o 
   3  14   3       10.85        9.00      3.67 o 
   4  14   3        0.44        4.76      3.59 o 
   5  14   3      221.62      200.23     12.00 o 
   6  14   3       30.40       38.29      8.08 o 
   7  14   3        1.03        5.80      4.28 o 
   8  14   3       28.45       30.60      6.93 o 
 -10  15   3       99.25      102.23      9.79 o 
  -9  15   3      139.19      128.90     18.16 o 
  -8  15   3       64.06       52.20      6.85 o 
  -7  15   3        3.28        5.70      2.72 o 
  -6  15   3      143.94      138.56      7.07 o 
  -5  15   3      165.99      185.36      7.60 o 
  -4  15   3      344.23      370.32     10.20 o 
  -3  15   3      700.33      684.66     12.64 o 
  -2  15   3       36.26       30.28      3.77 o 
  -1  15   3      170.24      153.23      8.44 o 
   0  15   3      283.11      243.44     10.51 o 
   1  15   3      459.66      424.87     31.08 o 
   2  15   3        0.08       -1.92      2.57 o 
   3  15   3      172.88      149.35      9.33 o 
   4  15   3        6.18        2.56      3.70 o 
   5  15   3        7.33       10.29      4.63 o 
   6  15   3      242.46      207.15     12.14 o 
   7  15   3       91.87      138.45     12.56 o 
   8  15   3       83.06      105.92     11.03 o 
 -10  16   3       33.23       26.48      5.65 o 
  -9  16   3       25.77       26.84      5.06 o 
  -8  16   3        0.03        4.61      4.15 o 
  -7  16   3        2.42        2.15      2.89 o 
  -6  16   3        1.34       -2.00      2.69 o 
  -5  16   3      407.79      403.75     11.53 o 
  -4  16   3      299.65      339.03     10.09 o 
  -3  16   3       54.75       52.86      3.91 o 
  -2  16   3       30.32       29.02      3.90 o 
  -1  16   3     1015.12     1019.28     45.04 o 
   0  16   3      357.86      350.21     13.09 o 
   1  16   3      205.30      200.91     10.20 o 
   2  16   3       22.11       17.40      6.44 o 
   3  16   3        7.88        7.01      3.68 o 
   4  16   3      160.40      150.89     11.51 o 
   5  16   3      331.92      354.14     15.47 o 
   6  16   3       11.25       10.05      5.12 o 
   7  16   3        2.48       -0.33      4.37 o 
   8  16   3       12.52       13.25      8.36 o 
  -9  17   3       19.48       37.74      7.03 o 
  -8  17   3        6.93       18.12      5.74 o 
  -7  17   3       54.80       68.85      7.47 o 
  -6  17   3      460.92      460.46     16.00 o 
  -5  17   3     1068.84     1089.01     21.30 o 
  -4  17   3      258.86      273.07      8.20 o 
  -3  17   3      793.31      769.22     17.16 o 
  -2  17   3        3.07        2.70      2.47 o 
  -1  17   3       26.96       23.84      3.80 o 
   0  17   3      175.77      178.12      9.70 o 
   1  17   3      287.65      265.79     14.56 o 
   2  17   3       64.89       59.58      6.97 o 
   3  17   3      471.87      475.07     17.74 o 
   4  17   3       87.71       69.02      7.91 o 
   5  17   3        9.27        4.64      8.61 o 
   6  17   3        2.19        6.90      4.89 o 
   7  17   3      120.37      110.44     10.91 o 
  -9  18   3      176.64      207.60     19.53 o 
  -8  18   3       20.89       20.21      5.93 o 
  -7  18   3      153.71      131.60      9.53 o 
  -6  18   3      143.59      154.24     13.64 o 
  -5  18   3       60.29       63.90      5.54 o 
  -4  18   3      269.87      260.29      9.79 o 
  -3  18   3      210.26      206.77      8.63 o 
  -2  18   3      150.58      146.41     15.31 o 
  -1  18   3       90.32       88.99      6.29 o 
   0  18   3      310.13      298.86     12.76 o 
   1  18   3        0.21       -1.25      3.17 o 
   2  18   3        2.45        2.77      3.51 o 
   3  18   3        3.89       -1.42      3.46 o 
   4  18   3      577.15      575.95     25.79 o 
   5  18   3      434.30      432.45     17.77 o 
   6  18   3       66.28       74.94      9.21 o 
   7  18   3        0.06        0.99      4.69 o 
  -9  19   3        3.97        1.75      7.35 o 
  -8  19   3       55.03       44.52     10.43 o 
  -7  19   3       35.21       30.21      6.20 o 
  -6  19   3        0.41        3.13      3.04 o 
  -5  19   3      201.61      216.37     13.12 o 
  -4  19   3      746.60      772.61     18.18 o 
  -3  19   3        9.82        9.85      3.37 o 
  -2  19   3        6.77        8.85      3.18 o 
  -1  19   3       35.71       34.71      5.67 o 
   0  19   3        0.54        7.96      3.96 o 
   1  19   3       62.16       51.01      9.03 o 
   2  19   3        0.19       -0.66      3.46 o 
   3  19   3      287.66      282.61     17.50 o 
   4  19   3      152.30      155.98     11.18 o 
   5  19   3       47.06       55.17      8.18 o 
   6  19   3       16.23       13.92      5.39 o 
   7  19   3      110.74      113.63     11.48 o 
  -8  20   3        8.43       21.21      8.47 o 
  -7  20   3       13.87        3.43      6.58 o 
  -6  20   3        4.23        7.44      5.53 o 
  -5  20   3       73.43       59.18      6.11 o 
  -4  20   3       64.51       46.51      5.47 o 
  -3  20   3       73.56       67.69      6.24 o 
  -2  20   3      135.72      127.79      7.73 o 
  -1  20   3      817.92      799.88     18.85 o 
   0  20   3      381.48      379.53     15.31 o 
   1  20   3      200.91      163.07     10.59 o 
   2  20   3      106.71       92.63      8.76 o 
   3  20   3      282.99      264.59     25.69 o 
   4  20   3      207.45      218.51     12.94 o 
   5  20   3      355.34      336.05     22.43 o 
   6  20   3        0.22        1.47      7.42 o 
  -6  21   3       93.08      116.61     13.93 o 
  -5  21   3       41.04       64.53      7.51 o 
  -4  21   3       10.01       16.43      4.24 o 
  -3  21   3      207.08      205.36      9.47 o 
  -2  21   3       85.22       88.18      6.91 o 
  -1  21   3        1.59        4.81      3.26 o 
   0  21   3       26.44       17.38      4.01 o 
   1  21   3        7.00        4.46      5.53 o 
   2  21   3       44.46       38.68      7.66 o 
   3  21   3       20.58       14.38      5.74 o 
   4  21   3      168.47      217.10     20.44 o 
   5  21   3        0.15        4.82      5.20 o 
  -6  22   3       75.11       88.19     13.02 o 
  -5  22   3       15.67       18.68      5.49 o 
  -4  22   3       66.51       65.07      6.58 o 
  -3  22   3        4.08        7.95      3.78 o 
  -2  22   3      183.58      190.10      9.40 o 
  -1  22   3        8.13        6.40      3.65 o 
   0  22   3       67.25       74.32      8.65 o 
   1  22   3      102.75       84.64      8.78 o 
   2  22   3       69.86       65.01      8.13 o 
   3  22   3        2.64        4.92      4.58 o 
   4  22   3        7.83        8.44      8.08 o 
   5  22   3        0.00        2.06      5.13 o 
  -6  23   3       91.96       96.17     14.42 o 
  -5  23   3        0.32        1.10      5.88 o 
  -4  23   3       79.04       87.43      9.50 o 
  -3  23   3       48.69       41.19      8.29 o 
  -2  23   3        4.36        1.54      3.51 o 
  -1  23   3        5.28       -3.22      3.17 o 
   0  23   3       12.08        4.95      3.76 o 
   1  23   3       12.15       14.69      5.59 o 
   2  23   3        4.71        3.56      4.80 o 
   3  23   3        3.14        4.16      6.26 o 
   4  23   3       65.79       89.79     10.07 o 
  -5  24   3        5.68       -0.25      5.00 o 
  -4  24   3       33.51       41.15      8.64 o 
  -3  24   3        7.24       20.57      6.21 o 
  -2  24   3        5.71        6.37      5.25 o 
  -1  24   3        1.21        1.32      3.76 o 
   0  24   3       14.20       17.35      4.81 o 
   1  24   3       54.17       58.56      6.87 o 
   2  24   3      253.11      277.96     14.95 o 
   3  24   3        0.01       -0.32      4.59 o 
  -4  25   3        2.49       -0.20      4.81 o 
  -3  25   3       81.61       86.25     13.44 o 
  -2  25   3        0.28        9.66     10.25 o 
  -1  25   3        0.91       -1.69      3.68 o 
   0  25   3        0.15       -0.68      3.96 o 
   1  25   3      126.23      141.51     14.97 o 
   2  25   3        1.36        4.22      5.37 o 
  -2  26   3       48.48       62.92     19.77 o 
  -1  26   3        1.44       -1.13      5.22 o 
   0  26   3       33.58       28.11      8.05 o 
 -12   0   4       36.71        7.70      6.79 o 
 -11   0   4       56.80       59.42     10.71 o 
 -10   0   4      266.91      300.13     19.04 o 
  -9   0   4      182.13      147.62     12.95 o 
  -8   0   4      154.66      140.45      6.68 o 
  -7   0   4      606.03      682.25     23.49 o 
  -6   0   4     3422.59     3477.44     45.90 o 
  -5   0   4     7558.42     7552.92    132.50 o 
  -4   0   4     4002.33     3833.89     61.49 o 
  -3   0   4       87.08       87.31      6.47 o 
  -2   0   4      426.21      435.64      7.66 o 
  -1   0   4     1087.98      963.87     14.54 o 
   0   0   4     8653.42     8320.25    101.26 o 
   1   0   4      113.11      113.14      4.10 o 
   2   0   4      450.16      568.29     10.79 o 
   3   0   4     2683.22     2811.29     46.70 o 
   4   0   4      456.76      481.35     10.14 o 
   5   0   4      398.60      358.44     12.49 o 
   6   0   4      253.38      247.37     11.97 o 
   7   0   4      492.22      524.46     17.26 o 
   8   0   4       44.15       56.51      7.01 o 
   9   0   4       91.21       78.23      8.26 o 
  10   0   4       59.70       48.72     11.83 o 
 -12   1   4        0.02        4.31      4.42 o 
 -11   1   4       38.21       37.59      7.17 o 
 -10   1   4      187.41      169.72     10.27 o 
  -9   1   4       21.98       15.97      4.32 o 
  -8   1   4       44.47       37.60      3.58 o 
  -7   1   4       36.96       37.75      2.18 o 
  -6   1   4       56.49       54.68      2.65 o 
  -5   1   4      148.76      166.39      4.14 o 
  -4   1   4      559.67      556.73      9.41 o 
  -3   1   4      101.01      142.69      8.81 o 
  -2   1   4      716.09      645.87      7.35 o 
  -1   1   4      587.56      541.44      6.67 o 
   0   1   4      253.84      308.86      4.78 o 
   1   1   4     1693.93     1721.62     17.25 o 
   2   1   4      473.53      515.80      7.15 o 
   3   1   4      451.34      453.58      9.64 o 
   4   1   4      196.38      197.81      4.86 o 
   5   1   4      125.79      111.80      6.65 o 
   6   1   4       48.90       52.55      4.07 o 
   7   1   4        1.11       -1.15      2.12 o 
   8   1   4      258.55      229.41      8.46 o 
   9   1   4       13.41       10.67      3.29 o 
  10   1   4       28.68       26.65      5.32 o 
 -12   2   4       18.37       29.02      6.21 o 
 -11   2   4      128.49      167.53     11.23 o 
 -10   2   4        0.43       -0.18      3.40 o 
  -9   2   4      554.64      566.50     20.05 o 
  -8   2   4      123.17      112.34      5.56 o 
  -7   2   4      243.92      261.79      6.59 o 
  -6   2   4      399.89      364.27      6.46 o 
  -5   2   4      914.12      868.61     11.15 o 
  -4   2   4      240.21      253.25      8.13 o 
  -3   2   4       75.14       65.76      2.90 o 
  -2   2   4      202.67      197.63      3.88 o 
  -1   2   4     2431.88     2688.91     24.81 o 
   0   2   4      151.36      154.02      3.22 o 
   1   2   4     1259.47     1322.27     13.89 o 
   2   2   4     2311.86     2570.48     24.72 o 
   3   2   4      286.61      333.29      5.62 o 
   4   2   4      188.36      211.53      5.23 o 
   5   2   4      452.89      417.35      9.85 o 
   6   2   4      108.17      102.58      6.94 o 
   7   2   4      162.95      163.87      5.99 o 
   8   2   4       46.87       40.94      3.94 o 
   9   2   4        1.00       -0.95      3.22 o 
  10   2   4        2.05        4.92      4.37 o 
 -12   3   4        7.00        0.47      3.96 o 
 -11   3   4      125.73      126.89     11.27 o 
 -10   3   4      156.19      161.46     13.09 o 
  -9   3   4      243.04      251.70     11.70 o 
  -8   3   4       30.00       42.72     11.24 o 
  -7   3   4     1308.56     1370.13     19.20 o 
  -6   3   4      608.01      672.14      9.65 o 
  -5   3   4      871.61      802.25     10.54 o 
  -4   3   4     3489.96     3396.76     39.07 o 
  -3   3   4      112.12      100.58      2.83 o 
  -2   3   4     1948.88     2020.91     25.52 o 
  -1   3   4       98.45       83.53      2.38 o 
   0   3   4    10595.01    10597.12     90.52 o 
   1   3   4      604.79      727.84     10.16 o 
   2   3   4     4656.15     4720.53     42.63 o 
   3   3   4     1144.31     1136.71     12.98 o 
   4   3   4      243.30      236.45      7.22 o 
   5   3   4     1236.43     1205.27     20.01 o 
   6   3   4       81.57       86.40      4.96 o 
   7   3   4      158.03      150.01      6.75 o 
   8   3   4       39.90       33.49      7.17 o 
   9   3   4        0.01        1.79      3.43 o 
 -12   4   4        0.22       -2.41      4.03 o 
 -11   4   4       16.54       13.17      4.97 o 
 -10   4   4       81.78       66.27      7.64 o 
  -9   4   4      205.72      219.61     17.88 o 
  -8   4   4        1.94        6.16      3.18 o 
  -7   4   4        0.12        1.14      1.65 o 
  -6   4   4      299.69      289.07      5.70 o 
  -5   4   4     2889.27     2973.25     30.86 o 
  -4   4   4     3460.84     3302.76     33.49 o 
  -3   4   4       15.69       15.38      1.14 o 
  -2   4   4      395.28      402.48      6.97 o 
  -1   4   4     1128.62     1033.81     13.44 o 
   0   4   4     1105.42     1024.50     12.02 o 
   1   4   4     1102.28     1186.14     14.98 o 
   2   4   4     5603.46     5916.50     52.59 o 
   3   4   4     1606.99     1451.43     15.74 o 
   4   4   4      413.41      389.29      7.51 o 
   5   4   4     1292.86     1324.52     20.11 o 
   6   4   4      731.02      697.12     15.39 o 
   7   4   4      643.37      604.85     16.12 o 
   8   4   4       57.20       47.74      5.72 o 
   9   4   4       33.79       37.88      5.68 o 
 -12   5   4       38.88       27.06     13.44 o 
 -11   5   4       56.40       65.86      8.12 o 
 -10   5   4       25.33       13.26      4.55 o 
  -9   5   4       25.25       32.49     16.06 o 
  -8   5   4      178.91      183.48     14.52 o 
  -7   5   4      388.53      381.15     10.08 o 
  -6   5   4      123.03      152.37      5.65 o 
  -5   5   4     1153.83     1294.30     15.49 o 
  -4   5   4        7.89        4.32      1.38 o 
  -3   5   4     3084.99     3041.85     28.20 o 
  -2   5   4      132.09      142.07      3.71 o 
  -1   5   4     1025.46     1035.93     13.53 o 
   0   5   4       63.71       87.85      3.19 o 
   1   5   4      696.39      610.12      8.30 o 
   2   5   4     1117.11     1190.49     18.06 o 
   3   5   4      286.60      279.71      6.65 o 
   4   5   4       95.88       96.63      3.86 o 
   5   5   4      226.18      228.80      9.14 o 
   6   5   4       24.06       20.88      3.96 o 
   7   5   4      211.52      200.72     12.17 o 
   8   5   4      178.97      139.45      8.71 o 
   9   5   4        1.10        0.97      3.58 o 
 -12   6   4       14.81        9.08      7.70 o 
 -11   6   4      247.50      241.53     12.99 o 
 -10   6   4      226.17      225.20     11.90 o 
  -9   6   4       49.68       40.45      5.86 o 
  -8   6   4      873.22      893.30     23.02 o 
  -7   6   4      353.69      381.28     15.24 o 
  -6   6   4       41.09       50.62      3.03 o 
  -5   6   4        2.57        2.34      1.75 o 
  -4   6   4      716.03      704.12     17.98 o 
  -3   6   4        5.84        5.23      1.11 o 
  -2   6   4      114.00      105.52      4.63 o 
  -1   6   4     1529.90     1633.20     19.81 o 
   0   6   4        0.47        1.51      1.22 o 
   1   6   4      404.75      481.54      8.70 o 
   2   6   4     6011.37     6236.25     67.96 o 
   3   6   4     1031.35      959.01     14.65 o 
   4   6   4     1720.72     1661.90     22.96 o 
   5   6   4      524.39      516.37     13.65 o 
   6   6   4       35.49       27.74      4.49 o 
   7   6   4        1.08        0.17      2.92 o 
   8   6   4      104.44      122.63      8.30 o 
   9   6   4       63.82       71.17      7.26 o 
 -12   7   4       11.87        5.72      5.07 o 
 -11   7   4        0.16        0.20      3.83 o 
 -10   7   4        6.03       10.52      4.28 o 
  -9   7   4        1.85       -2.63      3.85 o 
  -8   7   4      130.88      115.14     12.35 o 
  -7   7   4       95.61       98.90      6.15 o 
  -6   7   4        6.34        7.68      1.81 o 
  -5   7   4     1043.55     1008.00     16.85 o 
  -4   7   4     1389.61     1373.17     20.75 o 
  -3   7   4      811.44      744.56      9.88 o 
  -2   7   4      425.56      468.00      7.89 o 
  -1   7   4     1235.43     1311.86     16.56 o 
   0   7   4      759.28      818.39     18.23 o 
   1   7   4      377.23      482.41     13.31 o 
   2   7   4       71.89       95.84      6.80 o 
   3   7   4       78.47       76.21      4.98 o 
   4   7   4       30.14       28.11      3.75 o 
   5   7   4      170.02      154.84      9.93 o 
   6   7   4       15.64       13.51      5.05 o 
   7   7   4        5.15       -1.49      2.89 o 
   8   7   4        7.94        0.82      3.43 o 
   9   7   4       23.15       28.11      6.69 o 
 -12   8   4      157.47      150.17     11.78 o 
 -11   8   4       43.88       32.61      6.21 o 
 -10   8   4       18.57       30.15      6.03 o 
  -9   8   4        0.65       -0.33      3.13 o 
  -8   8   4      345.23      365.11     13.87 o 
  -7   8   4        5.40        5.01      4.38 o 
  -6   8   4        3.65        3.48      1.66 o 
  -5   8   4      482.45      491.87     11.00 o 
  -4   8   4      355.64      340.45      8.06 o 
  -3   8   4      321.28      294.50      6.63 o 
  -2   8   4     1688.85     1751.12     32.68 o 
  -1   8   4     2581.87     2667.83     35.41 o 
   0   8   4      183.36      252.38      9.59 o 
   1   8   4      893.17      876.87     20.07 o 
   2   8   4     1644.83     1633.13     32.83 o 
   3   8   4       41.33       37.16      6.68 o 
   4   8   4      609.82      603.11     21.77 o 
   5   8   4      275.92      331.71     16.35 o 
   6   8   4        4.71        6.83      3.93 o 
   7   8   4      104.44       83.78      9.04 o 
   8   8   4       10.49       10.12      5.40 o 
   9   8   4       63.16       38.26      6.06 o 
 -12   9   4       29.89       25.95      6.74 o 
 -11   9   4        4.82        3.54      4.43 o 
 -10   9   4       62.66       65.77      7.72 o 
  -9   9   4        0.52       -1.71      3.13 o 
  -8   9   4      779.77      725.27     20.49 o 
  -7   9   4      624.88      647.26     14.64 o 
  -6   9   4     1214.96     1181.32     23.82 o 
  -5   9   4        5.68        3.24      1.81 o 
  -4   9   4       62.43       72.44      3.91 o 
  -3   9   4     2400.21     2441.96     29.24 o 
  -2   9   4     1220.54     1280.34     19.57 o 
  -1   9   4       41.78       27.16      1.95 o 
   0   9   4        2.36        2.68      1.95 o 
   1   9   4      432.81      409.74     13.16 o 
   2   9   4      945.90      968.40     22.54 o 
   3   9   4      248.97      290.37     11.38 o 
   4   9   4      346.21      349.41     10.87 o 
   5   9   4       38.12       40.65      5.05 o 
   6   9   4       18.94        9.72      3.68 o 
   7   9   4       97.04       71.32      6.84 o 
   8   9   4       12.55       11.11      4.04 o 
   9   9   4       44.45       46.48      6.58 o 
 -11  10   4      189.42      208.36     21.49 o 
 -10  10   4       25.61       21.46      6.86 o 
  -9  10   4        0.48        3.08      3.28 o 
  -8  10   4      115.47      109.79      8.14 o 
  -7  10   4       42.07       37.43      5.22 o 
  -6  10   4        0.16        2.44      2.13 o 
  -5  10   4        1.68        1.29      1.81 o 
  -4  10   4        3.87       13.38      7.07 o 
  -3  10   4      883.21      916.97     13.69 o 
  -2  10   4      457.65      499.43     10.00 o 
  -1  10   4      155.80       97.69      5.99 o 
   0  10   4     1742.37     1697.50     32.94 o 
   1  10   4      365.50      307.55     12.91 o 
   2  10   4       30.37       28.52      9.45 o 
   3  10   4        1.09        3.26      2.87 o 
   4  10   4       48.40       45.96      5.89 o 
   5  10   4     1262.77     1285.80     50.43 o 
   6  10   4       43.39       54.04      5.97 o 
   7  10   4      492.89      536.57     16.28 o 
   8  10   4       40.23       44.63      6.26 o 
   9  10   4        1.12        6.55      4.48 o 
 -11  11   4        1.49        9.81      5.34 o 
 -10  11   4       28.39       21.79      5.48 o 
  -9  11   4      143.20      145.55      9.94 o 
  -8  11   4       14.28       12.07      4.76 o 
  -7  11   4     1262.48     1247.03     28.43 o 
  -6  11   4      294.27      333.74     17.08 o 
  -5  11   4      527.70      504.21     11.50 o 
  -4  11   4     1254.27     1310.07     18.60 o 
  -3  11   4      561.20      627.16     12.17 o 
  -2  11   4      262.71      293.86      7.71 o 
  -1  11   4       64.10       58.37      5.29 o 
   0  11   4      172.02      171.49      8.64 o 
   1  11   4        7.64        4.55      4.48 o 
   2  11   4       17.62       13.23      3.44 o 
   3  11   4      247.59      262.25     15.29 o 
   4  11   4       39.49       36.41      5.78 o 
   5  11   4      498.62      472.32     17.07 o 
   6  11   4       28.60       23.02      5.61 o 
   7  11   4       92.82       88.12     15.08 o 
   8  11   4        0.32       -2.31      4.15 o 
 -11  12   4      171.33      193.74     18.06 o 
 -10  12   4       36.60       61.00      7.97 o 
  -9  12   4       92.16       78.18     14.31 o 
  -8  12   4       13.24       21.73      4.75 o 
  -7  12   4       86.71       88.05     13.75 o 
  -6  12   4      544.44      538.91     12.76 o 
  -5  12   4      499.00      528.04     12.10 o 
  -4  12   4        1.08        0.82      1.71 o 
  -3  12   4       13.76       16.05      1.91 o 
  -2  12   4      180.36      210.26      6.31 o 
  -1  12   4      297.53      253.79     10.07 o 
   0  12   4       56.62       51.45      6.19 o 
   1  12   4      319.96      311.89     17.78 o 
   2  12   4       95.92       67.05     14.28 o 
   3  12   4       39.94       30.14      5.98 o 
   4  12   4      235.69      254.78     12.02 o 
   5  12   4      231.68      231.95     12.11 o 
   6  12   4      695.67      684.51     22.27 o 
   7  12   4      306.23      336.85     21.94 o 
   8  12   4       69.91       73.67      9.50 o 
 -11  13   4       28.88       23.63      6.25 o 
 -10  13   4       62.26       61.53     11.51 o 
  -9  13   4        0.06        0.88      3.93 o 
  -8  13   4       76.55       59.07     20.12 o 
  -7  13   4       20.83       28.89      5.12 o 
  -6  13   4        0.13        0.26      2.99 o 
  -5  13   4      260.46      265.76      8.44 o 
  -4  13   4     2562.79     2657.51     33.36 o 
  -3  13   4     1011.82      967.42     15.23 o 
  -2  13   4      835.48      898.83     21.83 o 
  -1  13   4      130.22      130.29      7.60 o 
   0  13   4      117.14       83.77      6.66 o 
   1  13   4       19.17       21.98      4.16 o 
   2  13   4       49.07       56.15      6.18 o 
   3  13   4       23.65       15.11      4.31 o 
   4  13   4       46.78       35.54     10.29 o 
   5  13   4      223.74      226.11     12.27 o 
   6  13   4      206.20      220.73     12.62 o 
   7  13   4        0.13        2.89      4.65 o 
   8  13   4        3.33       -0.33      7.91 o 
 -10  14   4        3.76       -3.05      4.35 o 
  -9  14   4       82.58      101.49      9.09 o 
  -8  14   4        0.38       -0.13      3.71 o 
  -7  14   4       10.83       18.27      7.70 o 
  -6  14   4        5.26        0.67      7.17 o 
  -5  14   4     1340.43     1390.20     23.83 o 
  -4  14   4        7.38        7.49      2.30 o 
  -3  14   4      104.15      103.51      5.85 o 
  -2  14   4      103.69       83.38      7.96 o 
  -1  14   4      209.78      222.80     14.80 o 
   0  14   4      206.13      210.86     11.30 o 
   1  14   4       62.61       63.47     14.14 o 
   2  14   4      367.50      331.67     13.24 o 
   3  14   4      113.42      124.91      9.03 o 
   4  14   4     1045.59     1052.39     27.69 o 
   5  14   4      148.15      143.27     10.52 o 
   6  14   4      412.00      455.79     45.88 o 
   7  14   4       62.17       88.51      9.72 o 
   8  14   4       17.87       27.51      6.97 o 
 -10  15   4        3.98        5.75      4.76 o 
  -9  15   4       17.12       27.48      6.72 o 
  -8  15   4       94.98       91.88      8.43 o 
  -7  15   4       48.86       69.49      7.05 o 
  -6  15   4      546.85      542.42     16.86 o 
  -5  15   4      557.12      559.40     13.48 o 
  -4  15   4      235.14      218.77      8.38 o 
  -3  15   4      684.67      663.01     15.14 o 
  -2  15   4      511.41      496.54     12.75 o 
  -1  15   4     1053.87     1067.05     25.59 o 
   0  15   4      425.00      418.75     14.69 o 
   1  15   4      435.80      461.19     15.91 o 
   2  15   4      198.13      208.09     10.84 o 
   3  15   4      657.38      665.89     35.31 o 
   4  15   4      239.31      265.76     13.09 o 
   5  15   4       89.34       96.31      9.45 o 
   6  15   4        5.04        3.38      4.80 o 
   7  15   4       24.99       31.64     12.39 o 
 -10  16   4        9.06       16.78      5.69 o 
  -9  16   4      128.63      127.22     10.07 o 
  -8  16   4      143.41      145.20     14.42 o 
  -7  16   4        9.83        0.71      6.88 o 
  -6  16   4      164.13      136.66      8.92 o 
  -5  16   4      219.46      196.31      7.05 o 
  -4  16   4      529.25      576.30     14.42 o 
  -3  16   4      271.39      259.75      9.31 o 
  -2  16   4        2.51       -0.48      2.38 o 
  -1  16   4        5.45        6.04      3.53 o 
   0  16   4      115.39      118.69     13.65 o 
   1  16   4       13.62       11.58      4.04 o 
   2  16   4      498.65      486.39     17.00 o 
   3  16   4     1078.83     1130.58     28.97 o 
   4  16   4      313.72      342.68     15.19 o 
   5  16   4       26.00       28.09      6.25 o 
   6  16   4       13.12        5.62      4.79 o 
   7  16   4        4.73        1.04      7.94 o 
  -9  17   4       44.32       38.24      5.83 o 
  -8  17   4       70.82       73.67      8.31 o 
  -7  17   4       99.91       91.72      8.22 o 
  -6  17   4       91.44       73.66      7.19 o 
  -5  17   4      151.56      149.52      8.97 o 
  -4  17   4      422.06      415.27     12.22 o 
  -3  17   4     1130.06     1092.47     24.99 o 
  -2  17   4        9.47       11.46      3.77 o 
  -1  17   4        6.17        4.25      3.55 o 
   0  17   4      149.06      129.70      9.03 o 
   1  17   4      129.06      124.99      9.11 o 
   2  17   4       69.61       65.16     19.67 o 
   3  17   4       15.45       22.35     10.64 o 
   4  17   4       90.10       99.77      9.45 o 
   5  17   4      128.75      132.32     13.96 o 
   6  17   4       11.55        7.63      4.98 o 
   7  17   4        0.47       -1.98      4.56 o 
  -9  18   4       78.24       94.48      9.80 o 
  -8  18   4       91.73      109.22      9.76 o 
  -7  18   4      157.22      179.81     10.91 o 
  -6  18   4       11.65        0.35      4.76 o 
  -5  18   4       46.25       31.91      4.56 o 
  -4  18   4        2.73        3.27      3.08 o 
  -3  18   4      106.79       91.66      6.42 o 
  -2  18   4        1.10       -0.90      2.56 o 
  -1  18   4       13.58       13.39      8.26 o 
   0  18   4       28.68       13.58      4.40 o 
   1  18   4      112.25      108.35      8.83 o 
   2  18   4        7.45        3.78      4.01 o 
   3  18   4        8.28       -0.21      4.23 o 
   4  18   4        2.18        2.08      4.08 o 
   5  18   4        0.09       -1.79      4.14 o 
   6  18   4       19.27       25.46      6.83 o 
  -8  19   4        2.82       10.92      7.42 o 
  -7  19   4      255.77      309.23     20.02 o 
  -6  19   4       16.78       23.45      5.49 o 
  -5  19   4      117.99      128.94      8.71 o 
  -4  19   4        1.71       -3.06      2.74 o 
  -3  19   4       95.75       89.43      6.66 o 
  -2  19   4        2.33        4.93      3.02 o 
  -1  19   4       39.23       49.22      6.50 o 
   0  19   4      436.49      455.28     16.98 o 
   1  19   4      229.28      229.38     12.09 o 
   2  19   4       37.34       42.99      7.03 o 
   3  19   4        3.57        5.95      4.45 o 
   4  19   4      120.76      118.21     13.93 o 
   5  19   4       22.21       15.15      5.77 o 
   6  19   4        6.24       12.76      6.00 o 
  -8  20   4       80.06       95.47     13.51 o 
  -7  20   4       21.67       27.37      8.68 o 
  -6  20   4       32.96       36.56     12.53 o 
  -5  20   4        3.26        1.46      3.21 o 
  -4  20   4      251.45      246.55     10.29 o 
  -3  20   4       13.62        9.34      3.65 o 
  -2  20   4      147.54      138.08      8.06 o 
  -1  20   4      289.41      286.59     10.99 o 
   0  20   4      378.64      386.23     15.92 o 
   1  20   4       66.12       74.61      8.51 o 
   2  20   4       49.16       43.46      7.12 o 
   3  20   4      129.78      152.56     11.36 o 
   4  20   4        1.97        0.03      7.31 o 
   5  20   4       65.98       59.67      8.99 o 
  -7  21   4        5.91        6.02      7.14 o 
  -6  21   4       20.27       25.34     13.16 o 
  -5  21   4       12.97        7.83      5.42 o 
  -4  21   4       28.45       25.74      4.95 o 
  -3  21   4       93.03       84.38      7.15 o 
  -2  21   4       84.85       88.73      7.16 o 
  -1  21   4        0.09        5.01      3.39 o 
   0  21   4      285.19      275.96     13.78 o 
   1  21   4      212.80      183.35     13.79 o 
   2  21   4       17.19       26.27      6.43 o 
   3  21   4        1.88       -3.52      4.37 o 
   4  21   4        2.16        5.79      5.48 o 
   5  21   4       14.03       10.95      6.08 o 
  -7  22   4        2.42        1.75      6.65 o 
  -6  22   4       54.74       46.12      7.68 o 
  -5  22   4        2.77        5.93      4.86 o 
  -4  22   4       42.63       26.89      4.98 o 
  -3  22   4       68.97       58.93      6.33 o 
  -2  22   4        0.01       -2.13      3.18 o 
  -1  22   4      146.52      148.10      8.94 o 
   0  22   4      257.65      237.65     13.16 o 
   1  22   4        1.22       -3.53      4.02 o 
   2  22   4       14.58        9.22      5.14 o 
   3  22   4       81.01       62.28      8.69 o 
   4  22   4       49.57       57.60     10.15 o 
  -6  23   4        2.13        6.86      7.63 o 
  -5  23   4       13.64        8.90      5.17 o 
  -4  23   4      121.95      112.00      9.75 o 
  -3  23   4       30.59       39.40      8.12 o 
  -2  23   4       97.95      116.94      8.39 o 
  -1  23   4        0.92       -0.31      3.84 o 
   0  23   4       17.81       13.12      4.27 o 
   1  23   4       59.17       61.64     15.22 o 
   2  23   4       15.67       14.01     14.07 o 
   3  23   4       84.05       92.05     10.34 o 
  -5  24   4       61.94       69.08     13.93 o 
  -4  24   4      184.95      232.83     11.17 o 
  -3  24   4        9.50       12.82      4.38 o 
  -2  24   4        5.96        1.84      4.47 o 
  -1  24   4       82.18       64.52      7.13 o 
   0  24   4       30.27       26.20      5.52 o 
   1  24   4       14.67       13.00      9.03 o 
   2  24   4       32.26       39.56      9.45 o 
  -3  25   4        0.97        2.79      4.16 o 
  -2  25   4       68.65       64.64      7.25 o 
  -1  25   4        2.95        0.62      4.01 o 
   0  25   4        3.89        2.91      4.21 o 
   1  25   4       20.58        9.61      5.67 o 
 -12   1   5        1.19        1.54      4.35 o 
 -11   1   5       41.52       35.96      6.73 o 
 -10   1   5        6.65        6.50      4.15 o 
  -9   1   5      587.56      566.91     29.47 o 
  -8   1   5       64.80       64.00     10.41 o 
  -7   1   5       18.05       16.07      2.37 o 
  -6   1   5      581.44      552.76     10.46 o 
  -5   1   5      681.85      655.36      9.19 o 
  -4   1   5      372.85      458.37      8.76 o 
  -3   1   5      887.83      910.32     11.40 o 
  -2   1   5     2095.76     2086.58     20.18 o 
  -1   1   5     1377.12     1504.62     15.47 o 
   0   1   5       71.02       77.86      2.56 o 
   1   1   5     8195.27     8583.20     74.82 o 
   2   1   5     1546.84     1446.17     15.86 o 
   3   1   5     2306.73     2291.63     23.33 o 
   4   1   5      473.46      471.67     16.10 o 
   5   1   5       20.75       27.48      4.33 o 
   6   1   5      440.76      405.70     10.42 o 
   7   1   5        5.66        5.96      2.65 o 
   8   1   5      133.19      132.61      8.41 o 
   9   1   5       94.57      111.50     11.03 o 
 -12   2   5       95.53       96.85     17.57 o 
 -11   2   5      114.91       97.51      9.18 o 
 -10   2   5      126.78      125.45      9.67 o 
  -9   2   5       55.03       53.53      6.53 o 
  -8   2   5      952.58      923.50     15.15 o 
  -7   2   5      540.35      580.92     11.03 o 
  -6   2   5      613.80      598.33     10.99 o 
  -5   2   5     1811.86     1806.73     20.46 o 
  -4   2   5      284.58      243.54      4.76 o 
  -3   2   5     2364.21     2344.98     29.14 o 
  -2   2   5       84.04       69.15      2.20 o 
  -1   2   5      410.90      366.20      5.52 o 
   0   2   5      243.29      276.81      6.21 o 
   1   2   5      765.22      797.77      9.96 o 
   2   2   5        5.29        3.31      1.20 o 
   3   2   5      171.12      178.27      4.36 o 
   4   2   5      148.66      152.07      5.62 o 
   5   2   5      108.09      104.23      5.23 o 
   6   2   5       31.96       16.32      3.09 o 
   7   2   5       81.55       89.16      7.67 o 
   8   2   5        0.23        1.28      3.06 o 
   9   2   5       15.69       18.90      4.91 o 
 -12   3   5        8.72       17.13      5.78 o 
 -11   3   5        0.91       -2.76      4.09 o 
 -10   3   5       15.99       10.94      6.19 o 
  -9   3   5      519.00      535.88     17.67 o 
  -8   3   5       68.13       60.98      3.90 o 
  -7   3   5      865.07      883.24     15.09 o 
  -6   3   5     1448.91     1422.82     20.10 o 
  -5   3   5       28.97       53.35      5.99 o 
  -4   3   5      129.86      134.01      3.58 o 
  -3   3   5     1404.52     1434.58     16.64 o 
  -2   3   5     3307.17     3412.43     39.79 o 
  -1   3   5        1.18        0.26      0.73 o 
   0   3   5      590.67      634.93      8.24 o 
   1   3   5      316.15      298.78      5.73 o 
   2   3   5     1644.40     1732.86     18.33 o 
   3   3   5      645.88      655.20      9.98 o 
   4   3   5      115.75      107.91      6.08 o 
   5   3   5      165.77      160.26      6.13 o 
   6   3   5       92.11       85.69      6.88 o 
   7   3   5      131.90      124.45      7.91 o 
   8   3   5        4.39       -1.94      3.09 o 
   9   3   5       10.70        5.31      4.04 o 
 -12   4   5       18.43       11.01      7.03 o 
 -11   4   5        4.60        0.05      3.96 o 
 -10   4   5        0.56       -1.29      3.67 o 
  -9   4   5       34.15       40.10      5.99 o 
  -8   4   5       10.63       10.57      2.52 o 
  -7   4   5     1119.04     1125.33     17.27 o 
  -6   4   5      290.76      320.51      7.69 o 
  -5   4   5      382.21      382.60      9.20 o 
  -4   4   5      190.94      192.33      6.47 o 
  -3   4   5     1466.94     1544.64     17.82 o 
  -2   4   5      176.92      179.37      4.16 o 
  -1   4   5      231.06      295.12      4.89 o 
   0   4   5        0.07        5.55      1.10 o 
   1   4   5      107.84      104.19      3.08 o 
   2   4   5      516.97      504.14      7.49 o 
   3   4   5        0.12       -0.67      1.16 o 
   4   4   5      815.50      779.87     16.85 o 
   5   4   5       72.07       78.14      7.67 o 
   6   4   5      585.13      540.95     15.07 o 
   7   4   5       83.64       92.60      7.15 o 
   8   4   5      124.10      123.94     12.24 o 
   9   4   5       24.15       19.90      5.13 o 
 -12   5   5        9.52       18.09      5.89 o 
 -11   5   5      109.09      104.33      9.63 o 
 -10   5   5        8.33        7.20      4.28 o 
  -9   5   5        0.18        0.42      3.22 o 
  -8   5   5      632.40      670.52     12.52 o 
  -7   5   5      110.37       98.88      4.58 o 
  -6   5   5      301.98      308.23      7.49 o 
  -5   5   5      689.18      689.07     15.03 o 
  -4   5   5      219.74      221.56      4.04 o 
  -3   5   5     1311.22     1395.31     18.45 o 
  -2   5   5      359.67      248.63      5.00 o 
  -1   5   5      190.91      110.81      3.16 o 
   0   5   5      188.32      136.57      3.24 o 
   1   5   5     1680.45     1820.74     18.79 o 
   2   5   5       70.52       61.94      2.59 o 
   3   5   5        6.43        6.33      2.08 o 
   4   5   5      308.10      272.72     13.10 o 
   5   5   5      322.27      314.89     10.67 o 
   6   5   5     1204.47     1225.36     24.85 o 
   7   5   5        4.84       13.21      3.83 o 
   8   5   5        0.09        1.43      3.37 o 
   9   5   5       15.60        8.71      4.47 o 
 -12   6   5        8.85        2.06     10.78 o 
 -11   6   5       21.30       19.41      5.46 o 
 -10   6   5        4.78       -0.59      3.74 o 
  -9   6   5      118.35      110.81     31.36 o 
  -8   6   5      784.53      798.96     17.02 o 
  -7   6   5       98.08      102.32      4.71 o 
  -6   6   5     1102.15     1082.20     22.43 o 
  -5   6   5      195.17      183.76      4.74 o 
  -4   6   5        1.15        5.43      1.32 o 
  -3   6   5        0.43        2.58      1.12 o 
  -2   6   5     1446.01     1547.37     19.76 o 
  -1   6   5        0.07       16.16      2.62 o 
   0   6   5      477.74      447.07      7.29 o 
   1   6   5        5.18        1.16      1.40 o 
   2   6   5        0.78       -1.81      1.31 o 
   3   6   5      548.44      567.47     11.47 o 
   4   6   5        4.77        1.61      1.89 o 
   5   6   5      199.14      197.81      8.71 o 
   6   6   5      521.73      513.24     14.82 o 
   7   6   5        7.50        2.19      3.25 o 
   8   6   5       19.35       25.27      5.06 o 
   9   6   5       82.96       75.93      7.82 o 
 -12   7   5      100.06      127.78     11.16 o 
 -11   7   5       42.56       38.75      6.87 o 
 -10   7   5      107.06      112.04      9.32 o 
  -9   7   5       43.10       60.82     10.01 o 
  -8   7   5       64.78       65.14      6.41 o 
  -7   7   5      301.15      284.53      9.20 o 
  -6   7   5      209.04      201.60      7.64 o 
  -5   7   5      104.25      143.43      4.30 o 
  -4   7   5       53.91       61.03      3.96 o 
  -3   7   5      888.98      796.20     16.58 o 
  -2   7   5      509.13      449.34      7.91 o 
  -1   7   5     1192.66     1107.25     15.39 o 
   0   7   5      617.88      602.22     12.17 o 
   1   7   5       45.13       26.39      2.54 o 
   2   7   5      348.03      363.36     10.45 o 
   3   7   5        9.60       15.40      3.86 o 
   4   7   5      910.09      908.33     19.72 o 
   5   7   5      932.82      932.58     20.40 o 
   6   7   5       56.27       70.98      7.15 o 
   7   7   5        3.20        6.83      3.73 o 
   8   7   5       51.74       48.40      7.98 o 
 -12   8   5       82.09       91.52      9.95 o 
 -11   8   5        9.89        8.50     13.16 o 
 -10   8   5        2.53       10.59      4.48 o 
  -9   8   5       14.06       19.52      6.58 o 
  -8   8   5        9.36        9.23      3.04 o 
  -7   8   5       52.62       51.04      4.60 o 
  -6   8   5       22.12       21.66      3.30 o 
  -5   8   5      705.16      719.78     15.13 o 
  -4   8   5      777.92      763.51     12.22 o 
  -3   8   5      744.53      805.27     12.36 o 
  -2   8   5      138.11      146.46      4.14 o 
  -1   8   5      335.50      316.06     11.74 o 
   0   8   5       30.35       18.58      3.44 o 
   1   8   5        2.39        2.69      2.41 o 
   2   8   5      136.09      130.10      6.19 o 
   3   8   5      579.13      570.43     14.05 o 
   4   8   5        9.25       10.50      3.30 o 
   5   8   5       25.86       18.78      6.09 o 
   6   8   5       92.73       91.15      7.17 o 
   7   8   5      201.74      190.10     12.69 o 
   8   8   5       47.42       52.99     10.19 o 
 -11   9   5        0.69       -0.48      4.18 o 
 -10   9   5       35.68       29.81      7.35 o 
  -9   9   5        1.45       -1.22      3.28 o 
  -8   9   5       28.43       15.21      5.34 o 
  -7   9   5      222.20      217.03      8.34 o 
  -6   9   5      976.77      965.40     18.71 o 
  -5   9   5     1259.31     1230.10     24.70 o 
  -4   9   5      187.59      186.03      5.82 o 
  -3   9   5       57.30       57.38      2.95 o 
  -2   9   5       43.64       42.59      4.31 o 
  -1   9   5      476.80      443.16     13.14 o 
   0   9   5      731.99      729.70     18.41 o 
   1   9   5      546.16      572.90     16.18 o 
   2   9   5     1075.49     1026.58     24.30 o 
   3   9   5       82.58       87.88      6.03 o 
   4   9   5      719.53      749.53     17.58 o 
   5   9   5      737.52      752.44     18.47 o 
   6   9   5        0.01       -1.28      3.12 o 
   7   9   5       39.09       36.22      5.50 o 
   8   9   5       27.22       15.98      4.80 o 
 -11  10   5        0.50       -4.84      4.13 o 
 -10  10   5       13.71       15.19      4.96 o 
  -9  10   5      100.34       96.97      8.49 o 
  -8  10   5        4.85        3.25      2.86 o 
  -7  10   5       80.70       83.67      8.85 o 
  -6  10   5      443.43      465.19     16.10 o 
  -5  10   5       10.58       17.02      2.85 o 
  -4  10   5      687.29      654.26     11.18 o 
  -3  10   5      273.16      256.48      6.14 o 
  -2  10   5       71.90       59.26      5.28 o 
  -1  10   5       43.35       35.82      5.14 o 
   0  10   5       38.10       30.84      4.35 o 
   1  10   5       35.55       36.88      4.94 o 
   2  10   5       10.81       15.67      3.99 o 
   3  10   5      180.59      164.27      9.62 o 
   4  10   5       53.70       41.91      6.23 o 
   5  10   5      446.72      465.23     14.27 o 
   6  10   5       20.49       15.96      4.25 o 
   7  10   5       89.63       79.78      7.58 o 
   8  10   5       41.06       34.77      5.86 o 
 -11  11   5       59.00       47.57     11.93 o 
 -10  11   5      244.99      297.34     14.22 o 
  -9  11   5        8.93        8.54      5.98 o 
  -8  11   5       48.14       47.65      5.01 o 
  -7  11   5       90.42       72.75      8.73 o 
  -6  11   5      596.97      590.83     44.45 o 
  -5  11   5      227.71      212.03     10.78 o 
  -4  11   5      623.12      644.29     11.34 o 
  -3  11   5      227.05      214.20      7.23 o 
  -2  11   5      121.95      142.40      7.70 o 
  -1  11   5       40.44       36.15      4.53 o 
   0  11   5     1417.83     1342.42     28.85 o 
   1  11   5      865.22      826.04     21.28 o 
   2  11   5      598.34      619.48     32.51 o 
   3  11   5     1733.61     1762.72     37.56 o 
   4  11   5       76.80       84.88      8.08 o 
   5  11   5       34.63       48.30     15.22 o 
   6  11   5       20.74       13.72      5.17 o 
   7  11   5       42.84       34.84      7.15 o 
   8  11   5       28.34       32.57      7.70 o 
 -11  12   5       16.76       27.01      7.21 o 
 -10  12   5       34.53       26.21      7.07 o 
  -9  12   5       36.54       24.18      8.12 o 
  -8  12   5      470.07      497.81     13.86 o 
  -7  12   5      995.38      898.18     23.14 o 
  -6  12   5       99.16       98.89      7.18 o 
  -5  12   5      888.09      906.53     17.59 o 
  -4  12   5      245.35      247.19      6.64 o 
  -3  12   5       19.53       15.68      2.86 o 
  -2  12   5        0.04        1.70      2.35 o 
  -1  12   5      144.42      159.72      8.38 o 
   0  12   5      329.24      309.40     17.53 o 
   1  12   5      330.31      341.64     24.39 o 
   2  12   5       71.78       65.72      8.40 o 
   3  12   5       56.82       41.63      6.23 o 
   4  12   5      352.69      387.93     39.48 o 
   5  12   5      429.67      407.81     16.56 o 
   6  12   5       25.50       20.53      5.98 o 
   7  12   5       13.35        8.78      5.04 o 
   8  12   5       37.63       47.30      8.21 o 
 -11  13   5       11.12        8.75      5.07 o 
 -10  13   5       63.91       80.23     10.46 o 
  -9  13   5       90.63       94.23      8.57 o 
  -8  13   5        6.76        3.46      3.13 o 
  -7  13   5      302.52      334.84     13.14 o 
  -6  13   5      464.69      424.61     14.30 o 
  -5  13   5        2.37        1.10      2.26 o 
  -4  13   5     1512.58     1488.39     25.23 o 
  -3  13   5       74.25       78.14      5.13 o 
  -2  13   5      459.56      441.88     31.01 o 
  -1  13   5       79.43       80.64     11.65 o 
   0  13   5      654.04      625.03     18.21 o 
   1  13   5      174.36      162.97     11.51 o 
   2  13   5     1504.59     1460.71     38.32 o 
   3  13   5      182.37      176.66     10.39 o 
   4  13   5      301.74      272.41     17.25 o 
   5  13   5      255.85      257.14     13.41 o 
   6  13   5        0.10       -1.98      3.85 o 
   7  13   5      145.73      139.56     11.89 o 
 -10  14   5       17.83        7.86      4.82 o 
  -9  14   5       68.48       79.92      8.53 o 
  -8  14   5      130.06      165.04     10.29 o 
  -7  14   5      472.99      505.09     16.62 o 
  -6  14   5      936.98      976.64     20.93 o 
  -5  14   5        0.81       -2.54      2.99 o 
  -4  14   5      105.46      113.37      8.10 o 
  -3  14   5      303.14      290.09     13.09 o 
  -2  14   5      283.38      296.86     12.08 o 
  -1  14   5      236.48      237.60     10.81 o 
   0  14   5       74.41       76.41      7.10 o 
   1  14   5       26.07       28.63      5.17 o 
   2  14   5       21.83       29.30      5.42 o 
   3  14   5      205.20      209.87     11.60 o 
   4  14   5      117.36      134.25     10.49 o 
   5  14   5        4.60        6.32      9.59 o 
   6  14   5        0.31       11.68      5.27 o 
   7  14   5        7.40       13.47      5.96 o 
 -10  15   5        0.32        5.09      4.83 o 
  -9  15   5       26.54       27.54      6.19 o 
  -8  15   5       11.46       19.01     10.08 o 
  -7  15   5       61.84       86.78     20.82 o 
  -6  15   5       74.63       67.09      7.11 o 
  -5  15   5        4.66       -1.45      3.22 o 
  -4  15   5       60.58       71.63      5.45 o 
  -3  15   5        1.17        1.77      2.46 o 
  -2  15   5      817.86      811.44     21.87 o 
  -1  15   5     1043.63     1004.25     25.39 o 
   0  15   5      102.74      104.94      8.21 o 
   1  15   5      167.29      162.85     13.47 o 
   2  15   5       58.53       49.10      8.40 o 
   3  15   5       72.25       60.19      7.40 o 
   4  15   5      475.96      511.06     20.26 o 
   5  15   5       28.63       27.66      6.26 o 
   6  15   5       56.54       62.25     10.50 o 
   7  15   5        0.88        4.86      5.59 o 
 -10  16   5        1.20        3.43      4.66 o 
  -9  16   5       94.05      112.02      9.63 o 
  -8  16   5        0.60        4.28      4.24 o 
  -7  16   5       16.33       20.23      7.35 o 
  -6  16   5        0.00       -1.44      3.53 o 
  -5  16   5      442.50      400.76     23.10 o 
  -4  16   5       36.98       31.83      4.34 o 
  -3  16   5       23.47       21.80      3.89 o 
  -2  16   5      898.48      814.38     43.78 o 
  -1  16   5      761.39      757.26     21.68 o 
   0  16   5      331.73      345.92     14.16 o 
   1  16   5      256.58      249.25     12.10 o 
   2  16   5       51.33       38.82      6.52 o 
   3  16   5       13.24        4.53      4.06 o 
   4  16   5      229.36      243.69     13.26 o 
   5  16   5      211.35      217.64     13.22 o 
   6  16   5       27.52       40.36      7.72 o 
  -9  17   5       14.71       19.96      5.81 o 
  -8  17   5       10.59       19.18      7.49 o 
  -7  17   5      258.07      259.96     18.69 o 
  -6  17   5       45.83       56.59      7.07 o 
  -5  17   5      170.79      195.07     19.60 o 
  -4  17   5       79.17       50.92     13.26 o 
  -3  17   5       12.96       15.55      6.32 o 
  -2  17   5      668.44      652.76     16.05 o 
  -1  17   5       45.55       44.08      9.62 o 
   0  17   5        1.48       -4.41      2.94 o 
   1  17   5       14.91        7.58      4.42 o 
   2  17   5        2.37       -0.60      3.63 o 
   3  17   5        5.24        5.21      4.40 o 
   4  17   5      166.14      161.16     11.71 o 
   5  17   5      421.78      446.02     18.93 o 
   6  17   5      154.19      165.10     13.04 o 
  -9  18   5        0.12       18.20      8.26 o 
  -8  18   5      116.51      104.64     13.72 o 
  -7  18   5       31.25       36.26      6.55 o 
  -6  18   5       20.67       24.19      6.89 o 
  -5  18   5      346.80      341.53     14.75 o 
  -4  18   5        4.61        1.21      4.30 o 
  -3  18   5       84.21       92.49      6.63 o 
  -2  18   5        1.25        1.74      2.89 o 
  -1  18   5       84.10       72.53      7.74 o 
   0  18   5        0.79       -0.32      3.83 o 
   1  18   5       98.03      108.09     14.84 o 
   2  18   5      117.31      103.46      9.40 o 
   3  18   5      338.66      389.17     26.67 o 
   4  18   5       28.32       15.77      5.71 o 
   5  18   5        3.81        3.18      5.21 o 
  -8  19   5       25.24       26.81      9.45 o 
  -7  19   5        0.01       -1.45      3.99 o 
  -6  19   5      104.39      123.90     14.94 o 
  -5  19   5       13.19       23.39     12.42 o 
  -4  19   5       42.81       37.44      6.31 o 
  -3  19   5        0.96       -0.30      2.91 o 
  -2  19   5      229.61      245.56     16.99 o 
  -1  19   5      256.28      263.21     32.02 o 
   0  19   5       98.49       93.58      9.06 o 
   1  19   5      576.44      551.80     19.67 o 
   2  19   5       57.08       55.43      7.72 o 
   3  19   5      121.20      133.98     22.43 o 
   4  19   5        9.69       12.58      5.44 o 
   5  19   5      236.17      259.66     23.27 o 
  -8  20   5        7.03       11.67      5.39 o 
  -7  20   5       21.40       22.95      5.95 o 
  -6  20   5       48.20       46.33      7.20 o 
  -5  20   5       34.99       51.84     13.33 o 
  -4  20   5      104.86      117.61     15.05 o 
  -3  20   5       75.17       98.92      7.26 o 
  -2  20   5      121.92      123.85      7.93 o 
  -1  20   5       25.31       23.33      5.69 o 
   0  20   5      215.23      204.26     11.95 o 
   1  20   5        1.62        2.15      3.99 o 
   2  20   5        0.37        5.77      4.71 o 
   3  20   5        0.12       -1.86      4.34 o 
   4  20   5        0.78       -4.07      4.72 o 
  -7  21   5        2.28        5.64      4.98 o 
  -6  21   5       97.67       81.95      9.16 o 
  -5  21   5        0.05        0.60      3.93 o 
  -4  21   5       22.84       19.62      7.59 o 
  -3  21   5       11.01       14.19      4.14 o 
  -2  21   5       10.72        5.62      3.70 o 
  -1  21   5       98.46       92.34      7.49 o 
   0  21   5       13.69        7.44      5.09 o 
   1  21   5       29.57       26.97      8.08 o 
   2  21   5      164.40      199.30     12.83 o 
   3  21   5      121.16      149.48     12.17 o 
   4  21   5       84.76       94.67     10.62 o 
  -6  22   5       50.57       45.12      7.72 o 
  -5  22   5       49.17       60.94     10.39 o 
  -4  22   5       91.58       77.03      9.11 o 
  -3  22   5       13.88        9.50      3.95 o 
  -2  22   5        0.18       -0.07      3.43 o 
  -1  22   5        4.35        6.13      3.75 o 
   0  22   5       13.62       10.21      5.03 o 
   1  22   5       60.10       60.47      8.58 o 
   2  22   5       16.24       11.08      5.87 o 
   3  22   5       24.98       35.87      7.66 o 
  -5  23   5       21.64       10.39      5.23 o 
  -4  23   5       11.22       18.85      6.02 o 
  -3  23   5       78.08       74.34      9.11 o 
  -2  23   5        5.63        9.58      4.18 o 
  -1  23   5       37.25       43.16      9.69 o 
   0  23   5        2.97        3.88      4.73 o 
   1  23   5       20.03       22.79      6.58 o 
   2  23   5       65.10       68.72     17.64 o 
  -4  24   5        3.15        1.78      4.93 o 
  -3  24   5       31.70       37.58     13.96 o 
  -2  24   5        2.30       -0.39      3.92 o 
  -1  24   5      113.93      127.13      9.32 o 
   0  24   5       70.39       74.46      7.72 o 
   1  24   5        0.04       -6.29      4.21 o 
 -12   0   6       18.84        2.80      6.16 o 
 -11   0   6      124.18      124.31     14.35 o 
 -10   0   6      160.41      158.96     15.47 o 
  -9   0   6      502.92      544.85     16.23 o 
  -8   0   6      298.46      270.67     10.79 o 
  -7   0   6       96.68       87.20      6.38 o 
  -6   0   6      311.97      333.17     11.38 o 
  -5   0   6        9.11        8.05      3.32 o 
  -4   0   6     5534.72     5313.63     84.74 o 
  -3   0   6      208.52      139.15      6.01 o 
  -2   0   6     1271.62     1075.22     17.13 o 
  -1   0   6      202.90      150.98      5.14 o 
   0   0   6       22.27       25.78      2.98 o 
   1   0   6      142.24      136.70      5.37 o 
   2   0   6       28.99       22.24      2.88 o 
   3   0   6     2680.12     2662.23     38.39 o 
   4   0   6     1664.84     1671.85     46.51 o 
   5   0   6     1653.70     1507.49     41.02 o 
   6   0   6      451.38      475.61     25.34 o 
   7   0   6        4.87        5.04      6.09 o 
   8   0   6       10.14        6.09      7.28 o 
 -12   1   6        1.90        2.81      4.68 o 
 -11   1   6       24.67       22.69      5.51 o 
 -10   1   6        0.71       -1.46      4.20 o 
  -9   1   6        2.46        3.57      2.80 o 
  -8   1   6       20.39       23.49      3.50 o 
  -7   1   6      112.09      116.21      5.06 o 
  -6   1   6       71.05       91.08      5.37 o 
  -5   1   6       24.10       18.83      2.34 o 
  -4   1   6      144.20      149.68      5.14 o 
  -3   1   6      292.54      310.59      4.82 o 
  -2   1   6       27.53       12.30      1.36 o 
  -1   1   6      617.38      636.82      8.51 o 
   0   1   6      966.02     1048.16     12.43 o 
   1   1   6      165.22      172.38      4.22 o 
   2   1   6      192.92      189.41      5.51 o 
   3   1   6       16.64       20.19      3.06 o 
   4   1   6       91.90       82.66      5.24 o 
   5   1   6       67.36       66.42      5.73 o 
   6   1   6       22.35        8.17      3.33 o 
   7   1   6       11.17       11.97      5.00 o 
   8   1   6       27.78       25.32     10.50 o 
 -12   2   6        6.05        9.62      5.03 o 
 -11   2   6        2.98        0.30      3.95 o 
 -10   2   6      450.53      477.15     18.93 o 
  -9   2   6       26.16       27.90      5.90 o 
  -8   2   6      193.84      180.15      8.40 o 
  -7   2   6      146.41      145.06      5.52 o 
  -6   2   6        9.30        6.37      1.81 o 
  -5   2   6       21.86       23.73      2.59 o 
  -4   2   6     1989.48     2010.30     26.13 o 
  -3   2   6      338.69      304.85      9.57 o 
  -2   2   6       68.04       74.31      2.55 o 
  -1   2   6      736.65      776.82      9.80 o 
   0   2   6       17.95        7.35      1.35 o 
   1   2   6      294.25      279.70      5.45 o 
   2   2   6        0.40        1.43      1.26 o 
   3   2   6      731.54      709.93     10.20 o 
   4   2   6      922.97      911.78     19.03 o 
   5   2   6      399.83      408.58     21.61 o 
   6   2   6        3.42        7.71      3.26 o 
   7   2   6        7.22        8.28      4.59 o 
   8   2   6        0.01       -2.10      6.12 o 
 -12   3   6      196.23      223.81     13.31 o 
 -11   3   6        0.04        7.46      4.44 o 
 -10   3   6       11.15       13.55      7.28 o 
  -9   3   6      183.18      206.93     11.88 o 
  -8   3   6        1.51        4.00      2.16 o 
  -7   3   6       33.47       29.88      3.14 o 
  -6   3   6      219.14      207.07      6.82 o 
  -5   3   6      122.13      139.09      4.98 o 
  -4   3   6       69.82       90.21      3.18 o 
  -3   3   6      633.68      673.02      9.78 o 
  -2   3   6        2.77        5.13      1.10 o 
  -1   3   6      973.77     1074.79     12.45 o 
   0   3   6      123.64      140.41      3.94 o 
   1   3   6      199.19      212.93      6.48 o 
   2   3   6        4.45        6.74      1.54 o 
   3   3   6      548.65      563.55      9.84 o 
   4   3   6      994.53     1020.63     22.30 o 
   5   3   6       75.30       72.11      7.73 o 
   6   3   6       28.66       34.02      5.59 o 
   7   3   6      106.27      105.57      7.76 o 
   8   3   6       91.12       75.26      7.38 o 
 -12   4   6       15.61       13.20      5.69 o 
 -11   4   6      140.92      145.81     11.01 o 
 -10   4   6       46.78       44.52      6.82 o 
  -9   4   6       98.79       75.75      5.45 o 
  -8   4   6        0.51        2.83      2.02 o 
  -7   4   6      455.07      453.81      9.99 o 
  -6   4   6      137.42      109.23      5.68 o 
  -5   4   6       18.58       17.74      2.36 o 
  -4   4   6      109.47      135.42      3.93 o 
  -3   4   6       49.58       41.23      2.39 o 
  -2   4   6      427.03      404.24      7.54 o 
  -1   4   6      557.60      566.62      7.96 o 
   0   4   6     2211.55     2346.95     23.57 o 
   1   4   6      512.10      467.47      7.34 o 
   2   4   6      922.27      941.08     14.34 o 
   3   4   6       55.80       44.44      3.05 o 
   4   4   6      612.79      640.96     15.55 o 
   5   4   6      110.19       87.91      6.52 o 
   6   4   6       44.66       49.00      5.64 o 
   7   4   6       38.05       38.26      5.75 o 
   8   4   6       22.84       16.47      6.45 o 
 -12   5   6       36.00       46.97      8.04 o 
 -11   5   6        1.83        5.48      4.45 o 
 -10   5   6       31.04       16.83      4.92 o 
  -9   5   6       28.17       23.51      3.75 o 
  -8   5   6      178.05      155.09      5.89 o 
  -7   5   6      888.27      907.35     30.36 o 
  -6   5   6     1266.68     1243.16     21.03 o 
  -5   5   6     1198.60     1171.37     27.07 o 
  -4   5   6      713.00      688.70     14.81 o 
  -3   5   6       45.65       37.68      2.35 o 
  -2   5   6      197.22      235.07      5.79 o 
  -1   5   6        6.87        5.13      1.23 o 
   0   5   6      612.41      665.63     10.45 o 
   1   5   6       37.86       44.58      2.92 o 
   2   5   6      271.01      290.22      9.49 o 
   3   5   6       71.30       73.10      3.72 o 
   4   5   6       30.81       32.91      5.13 o 
   5   5   6        0.72        0.24      2.78 o 
   6   5   6        0.36        2.63      3.67 o 
   7   5   6       40.59       44.17      5.90 o 
   8   5   6        0.00       -1.50      3.62 o 
 -12   6   6        3.90        1.88      4.99 o 
 -11   6   6       55.01       55.63      8.08 o 
 -10   6   6      205.69      253.71     12.93 o 
  -9   6   6      180.14      155.42     10.01 o 
  -8   6   6       50.31       46.63      3.92 o 
  -7   6   6      490.21      461.96     14.70 o 
  -6   6   6      175.26      170.00      6.72 o 
  -5   6   6        6.73        1.54      1.45 o 
  -4   6   6      235.74      243.88      5.57 o 
  -3   6   6      933.70     1052.25     13.88 o 
  -2   6   6      332.71      346.56      6.52 o 
  -1   6   6      237.96      235.31      7.78 o 
   0   6   6     1916.01     1924.77     26.35 o 
   1   6   6     1628.43     1653.27     21.28 o 
   2   6   6     1126.59     1141.04     15.86 o 
   3   6   6        1.20        0.18      1.56 o 
   4   6   6        4.63       10.75      3.38 o 
   5   6   6        3.09        4.05      3.02 o 
   6   6   6       23.67       22.27      4.55 o 
   7   6   6       22.66       31.56      5.27 o 
   8   6   6      123.23      122.67     11.39 o 
 -12   7   6       83.76       78.90      9.70 o 
 -11   7   6       80.24       82.23      9.16 o 
 -10   7   6       67.93       60.71      8.08 o 
  -9   7   6      591.03      549.43     51.55 o 
  -8   7   6       33.02       35.39      7.00 o 
  -7   7   6      629.32      653.48     13.09 o 
  -6   7   6      212.31      197.75      9.75 o 
  -5   7   6      218.43      221.49      5.58 o 
  -4   7   6      672.17      619.02      9.89 o 
  -3   7   6       53.55       39.02      2.52 o 
  -2   7   6      255.10      260.72      5.55 o 
  -1   7   6        4.33        3.67      1.67 o 
   0   7   6       73.61       68.77      3.85 o 
   1   7   6      151.22      163.62      5.62 o 
   2   7   6       39.03       37.20      3.03 o 
   3   7   6        0.80       -0.05      2.26 o 
   4   7   6      223.98      192.24      8.60 o 
   5   7   6       51.43       47.26      7.29 o 
   6   7   6       93.57       76.21     13.43 o 
   7   7   6       50.16       46.18      6.16 o 
   8   7   6       47.63       36.35      5.94 o 
 -12   8   6        3.51        6.27      5.54 o 
 -11   8   6        5.51        5.42      4.90 o 
 -10   8   6       65.94       81.79      8.67 o 
  -9   8   6        7.70       17.54      4.72 o 
  -8   8   6      685.74      706.89     16.48 o 
  -7   8   6      497.34      548.31     16.57 o 
  -6   8   6        4.01        3.72      2.06 o 
  -5   8   6      165.07      164.64      4.95 o 
  -4   8   6      983.07      979.00     13.64 o 
  -3   8   6     2123.81     2153.08     24.52 o 
  -2   8   6      184.04      160.51      7.40 o 
  -1   8   6      732.83      717.27     18.09 o 
   0   8   6      482.52      538.85     14.39 o 
   1   8   6     2479.68     2411.39     35.82 o 
   2   8   6      312.88      319.56     10.11 o 
   3   8   6      341.88      314.22      9.14 o 
   4   8   6      147.87      155.36      8.08 o 
   5   8   6       39.53       47.50      5.81 o 
   6   8   6        0.02        2.89      3.61 o 
   7   8   6        4.27        3.87      3.82 o 
 -11   9   6        9.40        8.94      5.23 o 
 -10   9   6       35.59       40.39      6.92 o 
  -9   9   6       29.02       35.19      5.98 o 
  -8   9   6       22.22       26.24      4.26 o 
  -7   9   6      619.02      590.87     14.51 o 
  -6   9   6      579.63      597.88     14.15 o 
  -5   9   6        2.32       -0.30      1.63 o 
  -4   9   6      332.16      368.90      7.45 o 
  -3   9   6       94.24      107.88      5.36 o 
  -2   9   6      358.87      362.55      9.55 o 
  -1   9   6       57.03       49.86      4.00 o 
   0   9   6       69.62       76.75      7.98 o 
   1   9   6     1244.78     1301.80     28.83 o 
   2   9   6        4.57       -1.66      3.81 o 
   3   9   6      434.09      447.98     13.03 o 
   4   9   6      183.97      225.16      9.56 o 
   5   9   6        7.22       -0.12      4.64 o 
   6   9   6      407.85      442.12     14.78 o 
   7   9   6       82.35       92.66      8.18 o 
 -11  10   6        0.99       -1.06      4.14 o 
 -10  10   6        1.40        8.58      4.51 o 
  -9  10   6       32.26       47.76      9.20 o 
  -8  10   6       79.18       78.18      7.44 o 
  -7  10   6      812.32      796.54     32.35 o 
  -6  10   6        1.18       -0.59      1.85 o 
  -5  10   6      111.41      107.09      6.81 o 
  -4  10   6       54.59       69.39     17.11 o 
  -3  10   6     1255.92     1277.71     31.39 o 
  -2  10   6      602.04      555.92     16.34 o 
  -1  10   6        2.74        6.74      2.95 o 
   0  10   6      508.87      516.91     16.66 o 
   1  10   6       17.39       13.01      3.85 o 
   2  10   6     1445.27     1372.43     31.11 o 
   3  10   6      682.99      681.42     20.64 o 
   4  10   6        2.87        8.28      4.42 o 
   5  10   6       86.26       91.55     11.23 o 
   6  10   6       10.49        8.95      3.93 o 
   7  10   6        2.28       -1.52      3.62 o 
 -11  11   6       12.69       12.46      5.41 o 
 -10  11   6       23.86       27.86      6.37 o 
  -9  11   6        1.92       -2.54      6.68 o 
  -8  11   6      176.35      181.38      8.42 o 
  -7  11   6        0.88       -0.47      2.63 o 
  -6  11   6       82.82       82.77      4.74 o 
  -5  11   6      487.11      464.50     14.82 o 
  -4  11   6       13.63        5.46      3.14 o 
  -3  11   6      396.23      390.12     13.32 o 
  -2  11   6      223.90      219.18      9.80 o 
  -1  11   6      292.39      284.72     13.02 o 
   0  11   6      576.59      515.06     21.42 o 
   1  11   6      155.42      128.89      8.46 o 
   2  11   6      567.07      552.55     17.92 o 
   3  11   6       29.38       33.27      9.10 o 
   4  11   6      102.06      100.91     15.26 o 
   5  11   6      211.02      220.89     12.94 o 
   6  11   6        1.93        8.30      4.78 o 
   7  11   6       14.54       17.74      6.21 o 
 -11  12   6        2.69        4.55      4.95 o 
 -10  12   6       11.99       21.44      5.54 o 
  -9  12   6        3.98        1.13      3.86 o 
  -8  12   6      144.58      141.15      7.86 o 
  -7  12   6       14.99       16.59      3.71 o 
  -6  12   6      387.28      385.33     10.88 o 
  -5  12   6       40.33       30.66      5.06 o 
  -4  12   6     1512.03     1491.86     56.48 o 
  -3  12   6     2107.97     2081.23     40.66 o 
  -2  12   6      427.82      410.60     14.02 o 
  -1  12   6       12.46       14.36      3.75 o 
   0  12   6       13.59       12.12      3.69 o 
   1  12   6      323.75      337.32     23.48 o 
   2  12   6        0.97        0.97      3.39 o 
   3  12   6       88.88       75.76      7.88 o 
   4  12   6      465.68      464.23     17.85 o 
   5  12   6      133.65      153.73     11.46 o 
   6  12   6       52.19       50.37     10.25 o 
   7  12   6       35.02       46.78      8.89 o 
 -10  13   6        0.63       -4.17      3.41 o 
  -9  13   6       43.43       50.63      7.31 o 
  -8  13   6        1.38        0.23      3.06 o 
  -7  13   6       32.38       43.52      5.04 o 
  -6  13   6      558.96      572.95     24.95 o 
  -5  13   6      268.52      276.00     11.82 o 
  -4  13   6       17.54       22.76      5.07 o 
  -3  13   6      178.64      183.21      9.53 o 
  -2  13   6       80.52       71.33     11.76 o 
  -1  13   6        2.61        3.77      3.28 o 
   0  13   6       81.60       85.89      7.55 o 
   1  13   6      225.16      221.31     11.26 o 
   2  13   6       18.71       23.55      5.14 o 
   3  13   6       40.00       28.47      5.80 o 
   4  13   6        8.70        5.79      4.49 o 
   5  13   6      113.01      104.19     10.12 o 
   6  13   6      145.02      153.46     12.19 o 
 -10  14   6        5.60       -0.04      4.26 o 
  -9  14   6       36.41       34.66      6.35 o 
  -8  14   6       15.66       15.23      4.07 o 
  -7  14   6      268.55      265.28     18.83 o 
  -6  14   6      653.90      655.55     19.72 o 
  -5  14   6       90.94       86.33     11.37 o 
  -4  14   6      635.99      635.35     19.02 o 
  -3  14   6      341.00      333.43     13.17 o 
  -2  14   6       54.89       48.99      6.00 o 
  -1  14   6        0.87        4.47      3.36 o 
   0  14   6      272.06      275.67     16.34 o 
   1  14   6       13.75       10.83      4.13 o 
   2  14   6       42.74       34.17      6.02 o 
   3  14   6      283.65      252.88     13.01 o 
   4  14   6      480.07      504.23     24.67 o 
   5  14   6        2.77        7.10      5.04 o 
   6  14   6        7.14       -0.57      5.00 o 
 -10  15   6        0.01       -5.74      3.83 o 
  -9  15   6        0.77       -2.73      5.25 o 
  -8  15   6       26.67       28.40     11.27 o 
  -7  15   6        2.54       -2.38      5.04 o 
  -6  15   6      257.65      215.40     30.73 o 
  -5  15   6       85.80       72.69      7.56 o 
  -4  15   6      271.33      272.92     12.37 o 
  -3  15   6       22.27       23.61      8.85 o 
  -2  15   6        7.97        8.26      3.75 o 
  -1  15   6        0.11       -2.15      2.96 o 
   0  15   6       60.60       59.53      7.13 o 
   1  15   6       28.28       34.49      6.68 o 
   2  15   6       34.13       25.80     20.05 o 
   3  15   6       13.53        3.67      6.61 o 
   4  15   6      380.89      369.35     16.65 o 
   5  15   6       13.58        7.91      6.19 o 
   6  15   6       72.48       91.00     26.21 o 
  -9  16   6       35.55       27.44      9.17 o 
  -8  16   6       51.80       62.01     11.62 o 
  -7  16   6        4.49       17.29      7.21 o 
  -6  16   6      121.12      117.20      9.30 o 
  -5  16   6      446.90      416.59     15.88 o 
  -4  16   6       72.90       74.29      9.27 o 
  -3  16   6      278.05      262.62     12.17 o 
  -2  16   6       17.56       17.30      4.69 o 
  -1  16   6      467.87      434.68     16.16 o 
   0  16   6      751.66      710.71     22.50 o 
   1  16   6      395.61      467.91     17.47 o 
   2  16   6       19.82       26.48      6.01 o 
   3  16   6      139.33      168.48     11.68 o 
   4  16   6        5.02       13.72      5.54 o 
   5  16   6       49.25       45.65      8.26 o 
  -9  17   6        7.53       -4.55      5.46 o 
  -8  17   6        3.86       -2.10      6.16 o 
  -7  17   6       43.19       42.98     10.22 o 
  -6  17   6        0.02       -0.82      4.16 o 
  -5  17   6        2.20       -1.93      4.83 o 
  -4  17   6       14.35        5.70      4.15 o 
  -3  17   6        0.45       -0.37      3.36 o 
  -2  17   6       15.87       13.28      4.58 o 
  -1  17   6        0.00        2.05      3.59 o 
   0  17   6       80.44       96.44     12.67 o 
   1  17   6      207.59      185.90     11.46 o 
   2  17   6      297.52      273.38     25.58 o 
   3  17   6       78.19       85.82      9.30 o 
   4  17   6       66.02       59.11      8.88 o 
   5  17   6        8.59        7.07      5.66 o 
  -8  18   6       10.10        6.09      7.21 o 
  -7  18   6        2.58        5.28      4.32 o 
  -6  18   6        0.79        3.56      4.43 o 
  -5  18   6      113.37      121.92      9.75 o 
  -4  18   6        3.91       -0.20      3.91 o 
  -3  18   6       14.86        9.23      6.44 o 
  -2  18   6      129.72      117.15      9.43 o 
  -1  18   6      245.17      237.30     12.52 o 
   0  18   6        5.72        6.69      5.11 o 
   1  18   6      278.86      280.39     14.03 o 
   2  18   6       57.30       41.27      7.12 o 
   3  18   6       57.99       61.03      8.73 o 
   4  18   6       53.05       47.40     15.50 o 
  -8  19   6       28.51       26.67      9.59 o 
  -7  19   6       22.91       19.41     11.34 o 
  -6  19   6       43.07       40.31      7.03 o 
  -5  19   6       39.03       23.44      6.12 o 
  -4  19   6      182.76      159.56     17.15 o 
  -3  19   6       31.47       28.13      7.66 o 
  -2  19   6       43.85       52.26      5.87 o 
  -1  19   6       24.94       31.33      6.37 o 
   0  19   6        5.37       13.44      7.31 o 
   1  19   6        0.27        5.56      4.56 o 
   2  19   6       55.65       46.63      7.65 o 
   3  19   6       18.09        7.80      5.31 o 
   4  19   6       10.67        9.26      5.77 o 
  -7  20   6        1.05        1.49      4.72 o 
  -6  20   6       43.21       57.67      8.17 o 
  -5  20   6       40.64       41.40      7.23 o 
  -4  20   6        3.48       -1.86      4.37 o 
  -3  20   6       83.92      103.68      9.66 o 
  -2  20   6       16.47       22.94      7.52 o 
  -1  20   6        4.80        3.35      4.22 o 
   0  20   6       24.68       16.32      5.32 o 
   1  20   6      112.01      107.61     10.23 o 
   2  20   6        5.88        1.41      4.80 o 
   3  20   6      126.40      133.60     11.72 o 
  -7  21   6       15.91       13.25      6.07 o 
  -6  21   6        3.40       12.15      5.53 o 
  -5  21   6       71.48       76.73      8.96 o 
  -4  21   6        2.96        0.82      4.38 o 
  -3  21   6       66.67       57.16     10.78 o 
  -2  21   6       60.91       67.93      8.56 o 
  -1  21   6      250.74      244.64     13.60 o 
   0  21   6        0.24       -2.71      5.67 o 
   1  21   6       14.44       14.41      5.84 o 
   2  21   6       51.76       74.65      9.61 o 
   3  21   6       85.84       96.35     10.99 o 
  -6  22   6       32.53       26.26      6.87 o 
  -5  22   6       40.05       40.10      7.68 o 
  -4  22   6        4.22        7.95      5.30 o 
  -3  22   6      183.76      201.25     24.01 o 
  -2  22   6      197.20      221.10     13.26 o 
  -1  22   6        0.03       -1.70      4.27 o 
   0  22   6        4.88        6.94      5.46 o 
   1  22   6        0.09        0.15      4.82 o 
   2  22   6        9.75       20.27      6.46 o 
  -4  23   6        1.23        6.10      7.52 o 
  -3  23   6       72.25       85.01     15.99 o 
  -2  23   6       12.78       13.19      6.12 o 
  -1  23   6        1.96       -4.69      3.53 o 
   0  23   6       73.98       73.66     18.62 o 
 -12   1   7      132.94      141.60     12.81 o 
 -11   1   7       32.55       39.14      7.06 o 
 -10   1   7      235.31      197.41     11.63 o 
  -9   1   7        0.06       -0.49      2.17 o 
  -8   1   7      898.59      917.96     16.32 o 
  -7   1   7      136.75      128.77      6.07 o 
  -6   1   7       24.51       20.99      2.79 o 
  -5   1   7      163.46      187.47      8.46 o 
  -4   1   7        1.44        0.12      1.43 o 
  -3   1   7      436.91      425.79      9.08 o 
  -2   1   7      192.76      186.05      4.21 o 
  -1   1   7      810.48      800.76     10.49 o 
   0   1   7     1495.99     1409.92     18.25 o 
   1   1   7      230.10      212.55      5.03 o 
   2   1   7      842.28      865.98     11.89 o 
   3   1   7      117.53      113.19      6.32 o 
   4   1   7        0.39        0.86      2.95 o 
   5   1   7      184.83      132.36     11.86 o 
   6   1   7        2.28        1.72      4.04 o 
   7   1   7       68.79       63.89     15.54 o 
 -12   2   7       11.81        8.44      5.37 o 
 -11   2   7       36.25       26.99      6.21 o 
 -10   2   7      203.53      212.75     13.61 o 
  -9   2   7       18.28       17.55      3.08 o 
  -8   2   7      121.57      118.60      5.65 o 
  -7   2   7      231.35      222.43      7.11 o 
  -6   2   7       86.00       78.94      4.41 o 
  -5   2   7      204.88      197.81      6.36 o 
  -4   2   7      394.70      407.26      9.06 o 
  -3   2   7      580.11      566.74     17.14 o 
  -2   2   7      206.91      240.24      4.87 o 
  -1   2   7       43.08       47.89      2.49 o 
   0   2   7      162.12      159.60      6.17 o 
   1   2   7      180.62      174.50      6.76 o 
   2   2   7      455.86      468.26      9.11 o 
   3   2   7      218.19      231.26     11.87 o 
   4   2   7      930.59      903.69     19.53 o 
   5   2   7       64.75       91.93     11.29 o 
   6   2   7       48.75       60.69     13.86 o 
   7   2   7      105.09       92.79     23.45 o 
 -12   3   7       17.10       27.98      6.82 o 
 -11   3   7       28.80       46.26     17.95 o 
 -10   3   7       22.50       20.52      5.57 o 
  -9   3   7      176.99      198.29      8.45 o 
  -8   3   7       58.33       69.70      4.65 o 
  -7   3   7        8.57       11.85      2.54 o 
  -6   3   7        6.11       -1.07      1.98 o 
  -5   3   7     1410.14     1313.82     19.78 o 
  -4   3   7      995.14      952.20     16.61 o 
  -3   3   7      650.08      601.23      9.52 o 
  -2   3   7      436.77      476.00      7.76 o 
  -1   3   7      221.16      225.32      4.86 o 
   0   3   7     1308.88     1288.67     15.14 o 
   1   3   7        3.37        1.69      1.58 o 
   2   3   7      974.62      913.68     13.88 o 
   3   3   7      126.46      124.52      5.74 o 
   4   3   7      103.78       96.89      6.66 o 
   5   3   7        4.08        4.96      3.20 o 
   6   3   7        4.89       -2.57      3.00 o 
   7   3   7      154.85      159.51     12.37 o 
 -12   4   7        0.01       -3.77      4.43 o 
 -11   4   7        5.20        3.54      6.54 o 
 -10   4   7      135.95      130.99     13.37 o 
  -9   4   7       29.20       24.49      3.42 o 
  -8   4   7       23.35       24.77      3.46 o 
  -7   4   7       16.94       14.27      2.89 o 
  -6   4   7        3.20        1.63      1.87 o 
  -5   4   7      113.57      142.52      7.26 o 
  -4   4   7      400.14      404.19      9.10 o 
  -3   4   7       43.38       36.29      2.92 o 
  -2   4   7        7.54       10.63      1.51 o 
  -1   4   7       32.07       31.51      2.16 o 
   0   4   7     1511.82     1619.77     28.23 o 
   1   4   7        1.42        0.60      1.65 o 
   2   4   7       43.04       43.74      5.39 o 
   3   4   7       18.03       15.18      3.93 o 
   4   4   7      133.77      137.29      7.72 o 
   5   4   7       94.97      115.99      7.57 o 
   6   4   7      102.03      117.87      8.16 o 
   7   4   7       32.78       41.12      6.56 o 
 -12   5   7        3.55        6.56      5.08 o 
 -11   5   7        0.20        7.77      5.03 o 
 -10   5   7      163.51      185.72     11.65 o 
  -9   5   7      120.77      101.11      6.41 o 
  -8   5   7      550.15      578.19     12.32 o 
  -7   5   7      244.43      250.29      7.59 o 
  -6   5   7      202.63      210.19     12.91 o 
  -5   5   7     2143.09     2176.13     29.04 o 
  -4   5   7      412.47      399.18      9.65 o 
  -3   5   7      225.78      202.25      5.15 o 
  -2   5   7      582.60      576.26     10.95 o 
  -1   5   7        0.14       -0.76      1.34 o 
   0   5   7      110.76      110.37      4.36 o 
   1   5   7      845.18      773.83     12.35 o 
   2   5   7     1394.47     1332.41     18.20 o 
   3   5   7     1015.67     1030.34     17.91 o 
   4   5   7      401.34      382.73     13.03 o 
   5   5   7       14.25        7.74      3.72 o 
   6   5   7       30.91       32.34      5.20 o 
   7   5   7       26.49       24.19      5.35 o 
 -12   6   7        1.90       -3.20      4.47 o 
 -11   6   7        4.33        3.98      5.84 o 
 -10   6   7        1.43        0.02      3.70 o 
  -9   6   7        6.22        4.30      2.65 o 
  -8   6   7       36.83       36.78      4.27 o 
  -7   6   7       19.31       17.26      2.91 o 
  -6   6   7       52.20       49.15      3.85 o 
  -5   6   7       30.42       32.33      3.40 o 
  -4   6   7      135.34      141.75      6.09 o 
  -3   6   7      146.48      130.52      4.25 o 
  -2   6   7       31.28       32.57      3.03 o 
  -1   6   7      414.31      413.24      9.28 o 
   0   6   7      222.05      220.37      5.97 o 
   1   6   7      754.47      808.97     12.88 o 
   2   6   7       14.66       13.47      2.46 o 
   3   6   7        0.01        0.60      2.30 o 
   4   6   7       36.04       34.96      4.92 o 
   5   6   7       69.04       62.94      6.27 o 
   6   6   7       76.93       75.42      7.25 o 
   7   6   7       10.38       15.95      4.91 o 
 -11   7   7       20.22       22.06      5.87 o 
 -10   7   7       16.01        3.25      7.77 o 
  -9   7   7       27.82       21.01      4.99 o 
  -8   7   7       95.94       85.30      5.18 o 
  -7   7   7      294.76      309.55      8.60 o 
  -6   7   7      177.19      190.76      6.49 o 
  -5   7   7      702.79      708.77     13.18 o 
  -4   7   7     1508.85     1519.50     21.86 o 
  -3   7   7       91.66       88.12      5.46 o 
  -2   7   7      125.07      115.06      6.54 o 
  -1   7   7      194.19      185.49      6.23 o 
   0   7   7      585.37      629.84     15.85 o 
   1   7   7      184.34      219.31      6.27 o 
   2   7   7      801.61      822.21     13.44 o 
   3   7   7       69.39       66.49      4.93 o 
   4   7   7        6.41       16.04      3.92 o 
   5   7   7      135.26      121.64      8.07 o 
   6   7   7        8.87        0.26      3.41 o 
   7   7   7       15.36        9.87      4.54 o 
 -11   8   7        7.63       16.17      5.68 o 
 -10   8   7        0.07        0.11      3.74 o 
  -9   8   7        0.28       -0.99      3.18 o 
  -8   8   7       17.52        8.44      3.30 o 
  -7   8   7     1128.71     1167.98     19.23 o 
  -6   8   7        2.77        1.84      2.20 o 
  -5   8   7      240.50      227.85      7.03 o 
  -4   8   7      947.02      882.90     18.93 o 
  -3   8   7       69.97       66.51      4.92 o 
  -2   8   7      168.95      142.23      5.56 o 
  -1   8   7      719.50      708.49     13.29 o 
   0   8   7      192.27      181.04      6.42 o 
   1   8   7      105.07      111.83      4.76 o 
   2   8   7      201.01      193.10      6.17 o 
   3   8   7       54.66       50.57      4.63 o 
   4   8   7      107.52       96.83      7.22 o 
   5   8   7       91.85      115.61      8.20 o 
   6   8   7      157.44      163.95      9.91 o 
   7   8   7       62.71       47.19      6.58 o 
 -11   9   7       29.92       28.79      7.00 o 
 -10   9   7      172.83      171.26     11.53 o 
  -9   9   7        1.76        0.28      3.08 o 
  -8   9   7       67.05       59.22      5.70 o 
  -7   9   7      391.80      401.71     12.10 o 
  -6   9   7      151.00      162.64      6.20 o 
  -5   9   7      682.03      713.45     16.19 o 
  -4   9   7      517.68      517.80     12.92 o 
  -3   9   7       46.90       48.45      3.79 o 
  -2   9   7       24.23       23.88      4.79 o 
  -1   9   7     1600.92     1562.21     23.03 o 
   0   9   7      131.76      127.33      8.76 o 
   1   9   7       15.82       20.61      3.81 o 
   2   9   7      444.75      417.52     12.54 o 
   3   9   7      733.03      744.33     21.08 o 
   4   9   7       25.10       26.41      4.97 o 
   5   9   7      223.70      228.01     12.42 o 
   6   9   7       74.49       83.33      9.86 o 
 -11  10   7        4.54        5.97      4.86 o 
 -10  10   7       29.24       26.90      6.26 o 
  -9  10   7       31.75       24.88      4.49 o 
  -8  10   7      314.49      362.33     12.05 o 
  -7  10   7      563.89      590.49     15.10 o 
  -6  10   7       15.63        8.68      3.86 o 
  -5  10   7        3.50       -1.05      3.02 o 
  -4  10   7        0.60        0.47      2.13 o 
  -3  10   7        1.32        2.26      2.16 o 
  -2  10   7        1.36       -2.27      2.15 o 
  -1  10   7       56.88       70.67      6.58 o 
   0  10   7      602.10      656.31     19.19 o 
   1  10   7      289.38      237.90     11.38 o 
   2  10   7      106.67      103.03      6.96 o 
   3  10   7      407.23      406.08     12.93 o 
   4  10   7        1.72       -0.37      3.11 o 
   5  10   7       40.01       41.91      5.92 o 
   6  10   7       49.81       52.66      6.85 o 
 -11  11   7       14.71       10.03      5.27 o 
 -10  11   7       35.19       33.58      8.22 o 
  -9  11   7       67.94       72.28     13.81 o 
  -8  11   7      392.37      419.11     18.45 o 
  -7  11   7       90.03       90.76      8.61 o 
  -6  11   7      230.75      202.21     11.25 o 
  -5  11   7        5.25        0.58      3.28 o 
  -4  11   7      139.33      137.78     11.13 o 
  -3  11   7      859.19      892.12     22.49 o 
  -2  11   7      534.98      513.68     16.22 o 
  -1  11   7      947.72      991.20     24.60 o 
   0  11   7     1030.50     1075.52     26.49 o 
   1  11   7     1797.13     1727.94     37.34 o 
   2  11   7        5.68        6.21      7.42 o 
   3  11   7       92.50      102.91      7.29 o 
   4  11   7        0.06       -1.33      3.53 o 
   5  11   7       61.16       70.42      8.91 o 
   6  11   7       46.63       54.06      8.41 o 
 -10  12   7        2.40        6.02      4.61 o 
  -9  12   7        0.60       -0.03      3.65 o 
  -8  12   7        6.12        4.56      4.57 o 
  -7  12   7       21.66       16.03      4.85 o 
  -6  12   7        0.35       -0.30      3.81 o 
  -5  12   7       96.06      108.30     15.99 o 
  -4  12   7        2.84        5.79      3.22 o 
  -3  12   7       89.60       83.70      7.08 o 
  -2  12   7       78.24       70.58      6.73 o 
  -1  12   7      499.70      520.15     16.98 o 
   0  12   7        0.09       -3.71      3.06 o 
   1  12   7      152.04      150.67     10.07 o 
   2  12   7       26.44       23.18      5.46 o 
   3  12   7       14.82       17.02      4.99 o 
   4  12   7       67.52       66.50      8.44 o 
   5  12   7        4.38       -0.32      4.58 o 
   6  12   7       29.78       24.48      7.98 o 
 -10  13   7       22.81       19.76      5.82 o 
  -9  13   7        1.00        0.84      5.88 o 
  -8  13   7        0.61        0.37      3.81 o 
  -7  13   7       45.85       57.97      7.41 o 
  -6  13   7       59.63       59.69      7.65 o 
  -5  13   7       14.31       19.67      7.35 o 
  -4  13   7      480.45      441.77     15.39 o 
  -3  13   7      270.68      250.76     15.26 o 
  -2  13   7      294.52      267.59     11.91 o 
  -1  13   7        5.72        4.42      3.67 o 
   0  13   7      356.76      366.73     14.66 o 
   1  13   7       43.19       48.25      6.73 o 
   2  13   7        0.47        0.54      3.85 o 
   3  13   7        3.09        5.95      4.34 o 
   4  13   7        1.49       -0.51      4.11 o 
   5  13   7       10.33       12.04      5.62 o 
 -10  14   7       21.61       24.43     10.22 o 
  -9  14   7      148.20      172.18     17.36 o 
  -8  14   7       10.18       16.03     13.33 o 
  -7  14   7        6.86       10.96     11.34 o 
  -6  14   7       29.19       30.59      8.61 o 
  -5  14   7      484.91      469.14     16.38 o 
  -4  14   7        0.68       -4.55      4.51 o 
  -3  14   7       13.72       14.25      6.09 o 
  -2  14   7        0.51        0.97      3.29 o 
  -1  14   7      307.56      316.69     13.53 o 
   0  14   7        0.33        1.55      3.78 o 
   1  14   7      712.90      700.18     21.85 o 
   2  14   7       46.16       39.80      9.24 o 
   3  14   7      188.34      194.90     12.42 o 
   4  14   7        7.92        8.83      6.72 o 
   5  14   7       32.12       41.69     19.91 o 
  -9  15   7        1.69        0.84      7.14 o 
  -8  15   7       11.79       14.76      6.37 o 
  -7  15   7       86.59       72.00      8.56 o 
  -6  15   7      226.72      199.83     16.52 o 
  -5  15   7       76.67       79.49      7.87 o 
  -4  15   7       65.03       73.70      7.56 o 
  -3  15   7       23.77       17.70      4.93 o 
  -2  15   7      143.45      108.23     10.29 o 
  -1  15   7      200.80      156.17     10.05 o 
   0  15   7      103.37      116.96      9.41 o 
   1  15   7       22.12       13.09      4.80 o 
   2  15   7      273.65      310.17     14.67 o 
   3  15   7       22.58       28.14      6.45 o 
   4  15   7       87.00      109.80     10.83 o 
   5  15   7       10.69        7.52      5.73 o 
  -9  16   7        2.36       -4.27      6.51 o 
  -8  16   7        7.22        7.74      9.48 o 
  -7  16   7       54.46       58.44     11.27 o 
  -6  16   7      101.45       90.64     13.02 o 
  -5  16   7       36.43       28.23      5.85 o 
  -4  16   7      232.49      238.76     13.37 o 
  -3  16   7        1.82        0.42      3.66 o 
  -2  16   7      118.79      109.31      8.99 o 
  -1  16   7       89.55       71.31      7.88 o 
   0  16   7       33.23       30.57      6.02 o 
   1  16   7        0.39       -4.65      3.55 o 
   2  16   7        0.00        3.92      5.18 o 
   3  16   7      302.56      347.02     25.48 o 
   4  16   7       33.30       26.80      6.98 o 
  -9  17   7        4.79       -2.73      7.00 o 
  -8  17   7       16.16        9.69      9.31 o 
  -7  17   7       32.10       27.44      9.10 o 
  -6  17   7       45.50       56.97     11.55 o 
  -5  17   7      680.22      644.79     21.03 o 
  -4  17   7      166.77      176.41     11.04 o 
  -3  17   7       50.86       60.12      7.47 o 
  -2  17   7      148.23      127.85     10.88 o 
  -1  17   7        7.14        3.18      6.75 o 
   0  17   7        3.16       -1.35      3.82 o 
   1  17   7        1.13        1.39      3.90 o 
   2  17   7       53.85       40.55      7.32 o 
   3  17   7      103.80       83.65     18.41 o 
   4  17   7      147.77      145.71     12.41 o 
  -8  18   7        0.01        3.28      5.12 o 
  -7  18   7        6.63        9.80      7.56 o 
  -6  18   7      163.36      161.34     16.66 o 
  -5  18   7      104.46       97.09      9.28 o 
  -4  18   7        4.36        4.96      4.38 o 
  -3  18   7       68.32       56.35      7.57 o 
  -2  18   7       42.42       43.56      7.08 o 
  -1  18   7        4.23       -1.12      4.16 o 
   0  18   7      107.36       89.47     17.85 o 
   1  18   7       40.37       35.78      6.62 o 
   2  18   7       91.28       97.59     14.59 o 
   3  18   7       39.12       57.75      8.72 o 
  -7  19   7       54.02       44.59     10.71 o 
  -6  19   7       28.93       28.07      9.24 o 
  -5  19   7      107.97      104.61      9.92 o 
  -4  19   7        9.69       13.48      5.37 o 
  -3  19   7       40.04       34.60     12.04 o 
  -2  19   7       45.14       49.12      8.92 o 
  -1  19   7      289.35      312.44     17.04 o 
   0  19   7        6.11       11.44      7.42 o 
   1  19   7        5.10        1.29      4.23 o 
   2  19   7        6.39        7.29      5.68 o 
   3  19   7        7.42       12.86      6.01 o 
  -7  20   7        8.69       -0.70      6.86 o 
  -6  20   7        5.89       17.85      8.33 o 
  -5  20   7      100.51      122.79     10.56 o 
  -4  20   7        0.14        1.08      4.31 o 
  -3  20   7        5.39        6.25      4.51 o 
  -2  20   7       16.02        8.99      5.21 o 
  -1  20   7        9.31        4.72      7.10 o 
   0  20   7       10.10        3.34      4.56 o 
   1  20   7       10.22       17.18      6.34 o 
   2  20   7        2.92        0.35      4.77 o 
  -6  21   7      266.29      236.86     20.09 o 
  -5  21   7        4.93       -1.02      4.57 o 
  -4  21   7        6.67        4.45      6.54 o 
  -3  21   7        0.01       -5.59      3.72 o 
  -2  21   7        3.98        1.12      4.82 o 
  -1  21   7        4.33       -0.06      4.75 o 
   0  21   7       69.84       63.78     25.48 o 
   1  21   7       33.48       33.38      9.17 o 
  -4  22   7       42.49       30.52      7.24 o 
  -3  22   7        5.06        5.11      5.29 o 
  -2  22   7        0.09       -5.26      4.50 o 
  -1  22   7       48.84       34.29      7.55 o 
   0  22   7        0.42        7.30      5.47 o 
 -12   0   8       28.24       16.45      8.47 o 
 -11   0   8      135.81      132.99     15.26 o 
 -10   0   8      304.61      338.98     21.77 o 
  -9   0   8      182.78      181.43     10.15 o 
  -8   0   8       10.76       11.78      5.91 o 
  -7   0   8      743.03      748.73     45.81 o 
  -6   0   8     1168.46     1157.63     48.19 o 
  -5   0   8     1702.65     1627.75     33.67 o 
  -4   0   8       81.38       69.47      6.01 o 
  -3   0   8      211.04      219.53      9.52 o 
  -2   0   8      131.74      136.41      7.42 o 
  -1   0   8      436.49      426.06     10.51 o 
   0   0   8      234.17      229.79      7.75 o 
   1   0   8      683.30      705.03     16.11 o 
   2   0   8      252.89      262.11     11.00 o 
   3   0   8       61.00       52.85      9.38 o 
   4   0   8      241.72      219.08     16.73 o 
   5   0   8      172.67      148.67     15.96 o 
   6   0   8      299.40      317.35     22.61 o 
 -12   1   8        9.39       12.70      5.59 o 
 -11   1   8        2.23        2.69      4.45 o 
 -10   1   8        6.09        9.28      4.40 o 
  -9   1   8        0.79       -0.31      2.46 o 
  -8   1   8      217.77      196.32      7.32 o 
  -7   1   8       70.44       70.61      5.64 o 
  -6   1   8      127.13      115.88      5.64 o 
  -5   1   8       23.57       18.15      3.81 o 
  -4   1   8       54.22       60.17      4.75 o 
  -3   1   8      111.00      111.25      4.94 o 
  -2   1   8      600.55      565.28     11.21 o 
  -1   1   8       50.99       47.61      2.73 o 
   0   1   8      414.67      386.37      7.24 o 
   1   1   8      134.52      136.00      5.04 o 
   2   1   8       89.49       95.64      4.46 o 
   3   1   8      289.73      264.37     12.42 o 
   4   1   8        6.69        1.13      4.16 o 
   5   1   8       58.33       64.30      8.49 o 
   6   1   8       27.25       32.81      7.10 o 
 -12   2   8       38.71       41.18      7.55 o 
 -11   2   8        5.57       13.46      5.41 o 
 -10   2   8       99.87       91.65      6.72 o 
  -9   2   8       79.49       66.42      4.96 o 
  -8   2   8       29.47       36.82      4.06 o 
  -7   2   8        0.31        1.22      2.13 o 
  -6   2   8      395.88      356.55      9.28 o 
  -5   2   8      498.68      451.75     15.17 o 
  -4   2   8       67.07       50.73      3.74 o 
  -3   2   8       89.89       76.42      4.27 o 
  -2   2   8      747.87      748.09     13.39 o 
  -1   2   8      234.62      214.75      5.12 o 
   0   2   8      413.06      420.83     10.55 o 
   1   2   8      518.58      537.26     10.09 o 
   2   2   8        0.08       -0.26      1.80 o 
   3   2   8      281.19      276.58      9.98 o 
   4   2   8       10.74       11.67      5.17 o 
   5   2   8       65.82       58.14     12.98 o 
   6   2   8      107.71      109.43     10.67 o 
 -12   3   8        0.71        0.49      4.80 o 
 -11   3   8       59.30       82.35     12.32 o 
 -10   3   8       26.87       13.76      5.88 o 
  -9   3   8       13.65       10.53      3.78 o 
  -8   3   8      332.28      354.93      9.72 o 
  -7   3   8        9.03       13.44      2.74 o 
  -6   3   8       18.98       16.10      2.80 o 
  -5   3   8        5.80        5.18      2.21 o 
  -4   3   8       64.70       64.94      5.01 o 
  -3   3   8      131.62      134.82      5.32 o 
  -2   3   8       57.03       58.03      4.37 o 
  -1   3   8       51.35       49.91      3.24 o 
   0   3   8      412.00      431.70      9.18 o 
   1   3   8        9.34        9.18      2.27 o 
   2   3   8        1.76        3.59      1.97 o 
   3   3   8      168.24      171.37      8.16 o 
   4   3   8      110.59      115.25      7.42 o 
   5   3   8       54.23       72.76     15.57 o 
   6   3   8       80.71       83.90      9.93 o 
 -11   4   8      138.43      161.49     11.98 o 
 -10   4   8        7.86        4.57      3.49 o 
  -9   4   8      265.90      288.66      9.05 o 
  -8   4   8      273.43      267.90      8.45 o 
  -7   4   8       60.68       60.63      5.30 o 
  -6   4   8       51.68       47.98      3.98 o 
  -5   4   8      229.26      208.53      6.89 o 
  -4   4   8      253.55      228.50      7.01 o 
  -3   4   8      463.78      492.38     13.08 o 
  -2   4   8      497.60      511.66     15.16 o 
  -1   4   8      766.43      758.09     12.08 o 
   0   4   8        1.97        5.74      1.98 o 
   1   4   8        0.06       -0.67      1.74 o 
   2   4   8        4.37        2.07      1.93 o 
   3   4   8        0.86       -3.16      2.57 o 
   4   4   8        0.33        0.58      3.00 o 
   5   4   8        4.38        4.13      3.46 o 
   6   4   8       28.08       33.96     11.37 o 
 -11   5   8       12.02        8.86      5.41 o 
 -10   5   8       89.63      103.80      8.08 o 
  -9   5   8      192.95      199.52      7.64 o 
  -8   5   8      154.21      155.31      9.33 o 
  -7   5   8        0.12       -0.87      2.16 o 
  -6   5   8        0.69       -2.61      1.74 o 
  -5   5   8      341.02      335.64      9.22 o 
  -4   5   8      390.07      368.12      9.04 o 
  -3   5   8       12.25       15.01      3.28 o 
  -2   5   8       23.08       20.16      2.84 o 
  -1   5   8       15.78       16.98      2.46 o 
   0   5   8       39.63       33.47      3.12 o 
   1   5   8      212.06      204.68      6.20 o 
   2   5   8       16.91       16.75      2.71 o 
   3   5   8      241.14      244.03      9.89 o 
   4   5   8      358.02      333.55     17.75 o 
   5   5   8      144.43      154.19      9.24 o 
   6   5   8        8.01        6.26      5.19 o 
 -11   6   8       96.73       82.96      9.34 o 
 -10   6   8        1.15        3.19      3.44 o 
  -9   6   8      747.90      791.21     15.81 o 
  -8   6   8      472.72      499.42     11.86 o 
  -7   6   8        4.01        3.35      2.39 o 
  -6   6   8        8.26        5.01      2.22 o 
  -5   6   8       22.06       21.98      4.60 o 
  -4   6   8      790.64      810.24     19.10 o 
  -3   6   8      187.53      173.89      7.61 o 
  -2   6   8     1354.44     1378.03     20.94 o 
  -1   6   8      591.83      567.64     11.79 o 
   0   6   8      467.10      465.23      9.47 o 
   1   6   8       37.67       31.20      3.30 o 
   2   6   8      184.84      215.36      6.61 o 
   3   6   8      217.47      244.47     10.14 o 
   4   6   8        9.46        3.51      3.55 o 
   5   6   8       31.76       36.34      5.70 o 
   6   6   8       25.74       24.82      5.41 o 
 -11   7   8        0.67       -1.37      4.65 o 
 -10   7   8        0.37        3.41      4.35 o 
  -9   7   8       88.12       67.41      5.18 o 
  -8   7   8       20.88       19.84      3.35 o 
  -7   7   8      343.09      383.06     10.01 o 
  -6   7   8       15.23       11.09      2.58 o 
  -5   7   8      206.44      193.36      8.18 o 
  -4   7   8      307.91      306.84     10.22 o 
  -3   7   8      213.30      218.44      8.60 o 
  -2   7   8      885.25      915.66     17.51 o 
  -1   7   8        2.46        1.14      2.14 o 
   0   7   8     1914.94     1894.30     42.30 o 
   1   7   8      164.01      167.87      5.90 o 
   2   7   8       40.04       34.11      3.44 o 
   3   7   8      370.42      380.09     20.97 o 
   4   7   8        4.26        8.93      3.83 o 
   5   7   8      165.35      174.00     14.75 o 
   6   7   8       33.46       30.52      5.86 o 
 -11   8   8        4.43        7.49      5.05 o 
 -10   8   8       36.50       57.67     10.08 o 
  -9   8   8      105.30      129.30     11.27 o 
  -8   8   8        2.20        1.23      3.18 o 
  -7   8   8       84.40       67.02      4.76 o 
  -6   8   8      101.88      107.00      6.64 o 
  -5   8   8        0.02        2.16      2.92 o 
  -4   8   8       28.17       29.76      4.21 o 
  -3   8   8      639.96      680.90     15.99 o 
  -2   8   8        2.96        5.51      2.45 o 
  -1   8   8     1269.48     1215.98     19.73 o 
   0   8   8        1.37        1.94      2.44 o 
   1   8   8      466.06      490.28     10.14 o 
   2   8   8      349.96      387.88      9.34 o 
   3   8   8       61.20       66.03      6.41 o 
   4   8   8       60.67       50.24      5.97 o 
   5   8   8       63.19       56.99      6.99 o 
   6   8   8      114.12      117.70      9.39 o 
 -11   9   8       14.62        8.79      5.19 o 
 -10   9   8        2.72       -1.42      4.13 o 
  -9   9   8        8.59       11.45      3.88 o 
  -8   9   8       47.57       47.67     10.29 o 
  -7   9   8       14.53        6.49      3.29 o 
  -6   9   8        0.64        2.01      3.50 o 
  -5   9   8       21.40       25.95      4.08 o 
  -4   9   8        0.10       -3.22      2.15 o 
  -3   9   8       67.43       73.71      5.71 o 
  -2   9   8      146.31      165.89      6.49 o 
  -1   9   8      346.93      368.30     13.73 o 
   0   9   8      249.06      223.87     11.05 o 
   1   9   8       11.05       10.44      2.91 o 
   2   9   8      144.32      146.55      8.62 o 
   3   9   8      154.90      163.25     10.09 o 
   4   9   8       28.72       33.04      5.31 o 
   5   9   8       56.22       57.56      6.89 o 
 -10  10   8       23.78       14.82      7.28 o 
  -9  10   8       19.08        7.36      3.64 o 
  -8  10   8       17.19        6.79      4.27 o 
  -7  10   8        0.47       -2.67      3.99 o 
  -6  10   8      602.03      617.05     15.81 o 
  -5  10   8      111.62      114.03     11.80 o 
  -4  10   8       22.02       30.20      5.91 o 
  -3  10   8        0.38        0.00      2.02 o 
  -2  10   8        0.02       -0.72      2.14 o 
  -1  10   8        0.28       -0.76      2.21 o 
   0  10   8       21.76       15.16      4.30 o 
   1  10   8       73.38       69.04      6.14 o 
   2  10   8       18.71       26.14      4.89 o 
   3  10   8       84.27       84.07      8.73 o 
   4  10   8       14.87       11.98      4.40 o 
   5  10   8      172.90      214.81     11.30 o 
 -10  11   8       35.57       31.30      6.65 o 
  -9  11   8        8.68        1.86      4.32 o 
  -8  11   8        0.00        1.57      3.66 o 
  -7  11   8        3.95        1.01      3.93 o 
  -6  11   8        2.42        9.36      4.69 o 
  -5  11   8       74.29       81.59      8.31 o 
  -4  11   8      174.97      152.22     16.62 o 
  -3  11   8       67.31       73.17      5.86 o 
  -2  11   8      130.34      116.50      7.07 o 
  -1  11   8      179.99      172.38      8.38 o 
   0  11   8        8.75        4.45      3.11 o 
   1  11   8       32.37       36.02      5.16 o 
   2  11   8        0.00        0.13      3.17 o 
   3  11   8        4.48        3.20      4.62 o 
   4  11   8        0.30        1.00      4.25 o 
   5  11   8        7.82       13.54      6.04 o 
 -10  12   8        4.49        8.05      8.12 o 
  -9  12   8       10.56        5.47      4.79 o 
  -8  12   8       43.82       51.83      7.72 o 
  -7  12   8        4.12       -1.17      3.88 o 
  -6  12   8      548.45      534.21     22.61 o 
  -5  12   8       21.85       19.67      6.79 o 
  -4  12   8        1.04        5.07      3.92 o 
  -3  12   8       50.42       43.75      5.68 o 
  -2  12   8       79.62       94.92      6.66 o 
  -1  12   8       32.94       35.22      5.10 o 
   0  12   8        1.57        1.98      2.97 o 
   1  12   8      872.04      873.18     30.42 o 
   2  12   8      113.82      117.04     11.01 o 
   3  12   8      176.41      178.84     18.13 o 
   4  12   8        0.72        3.60      5.02 o 
   5  12   8      100.38       93.13     10.64 o 
 -10  13   8        4.93        2.94      7.35 o 
  -9  13   8        7.16        7.47      5.49 o 
  -8  13   8      113.29      107.56     10.15 o 
  -7  13   8       32.65       41.30      6.96 o 
  -6  13   8       21.53        8.42      4.71 o 
  -5  13   8       54.79       41.08     14.17 o 
  -4  13   8      145.84      133.63     13.12 o 
  -3  13   8      211.75      186.45      8.78 o 
  -2  13   8      305.16      297.58     13.12 o 
  -1  13   8       59.98       42.83      8.57 o 
   0  13   8       25.44       20.51      5.16 o 
   1  13   8        2.71        8.25      4.69 o 
   2  13   8        0.54        1.07      3.23 o 
   3  13   8      125.44      141.95     11.26 o 
   4  13   8       44.15       65.02     21.87 o 
  -9  14   8       90.73      103.07     12.91 o 
  -8  14   8       24.91       19.33      6.47 o 
  -7  14   8       14.73       13.67      5.35 o 
  -6  14   8       47.23       52.24      7.67 o 
  -5  14   8        5.51        3.45      4.20 o 
  -4  14   8       14.61        8.47      6.51 o 
  -3  14   8       44.49       33.57      5.78 o 
  -2  14   8      350.94      353.02     14.56 o 
  -1  14   8       93.52       87.33      8.43 o 
   0  14   8       38.71       41.75      6.82 o 
   1  14   8       74.47       89.57      9.08 o 
   2  14   8      214.97      211.27     35.38 o 
   3  14   8       96.79      115.59     17.46 o 
   4  14   8       84.53       80.93     10.11 o 
  -9  15   8        0.25       -5.52      4.72 o 
  -8  15   8        9.79       10.85      5.39 o 
  -7  15   8       39.46       56.32     14.00 o 
  -6  15   8       67.31       65.82      8.53 o 
  -5  15   8       12.70       11.98      5.26 o 
  -4  15   8       40.13       38.85      9.59 o 
  -3  15   8       10.56        8.15      4.27 o 
  -2  15   8       48.34       29.26     14.14 o 
  -1  15   8       26.49       23.67      5.56 o 
   0  15   8       49.98       55.04      7.50 o 
   1  15   8       18.25        9.27      7.07 o 
   2  15   8      102.02      119.49     10.62 o 
   3  15   8        4.95        2.24      5.01 o 
  -8  16   8       88.94       70.89     13.86 o 
  -7  16   8       44.25       39.88     14.49 o 
  -6  16   8        7.21        6.57      4.81 o 
  -5  16   8       41.52       53.62     11.20 o 
  -4  16   8       73.52       71.46     12.18 o 
  -3  16   8       51.74       43.66      6.66 o 
  -2  16   8      228.29      222.50     12.33 o 
  -1  16   8       72.47       91.07     10.67 o 
   0  16   8       35.97       28.12      6.16 o 
   1  16   8        0.48       -2.28      4.02 o 
   2  16   8       15.69        8.93      7.84 o 
   3  16   8        0.84        0.57      8.57 o 
  -8  17   8      109.54      129.88     12.18 o 
  -7  17   8       38.63       51.38     10.64 o 
  -6  17   8        1.47        5.18      6.72 o 
  -5  17   8       30.65       28.56      9.10 o 
  -4  17   8        1.30        7.84      7.21 o 
  -3  17   8       53.98       43.89      6.95 o 
  -2  17   8       67.48       43.10      6.96 o 
  -1  17   8        0.53        5.62      4.26 o 
   0  17   8       65.65       67.77      8.55 o 
   1  17   8       10.37       11.37      8.05 o 
   2  17   8       11.73        6.06      5.21 o 
  -7  18   8       11.16       20.41      6.86 o 
  -6  18   8      106.35       90.57     14.77 o 
  -5  18   8        0.18       -1.82      6.37 o 
  -4  18   8       64.69       54.04     11.69 o 
  -3  18   8       49.95       47.33      9.24 o 
  -2  18   8       39.00       62.07      8.33 o 
  -1  18   8      175.52      212.27     12.75 o 
   0  18   8       14.09       14.66      5.61 o 
   1  18   8       21.30       10.37      5.56 o 
   2  18   8        0.88       -1.56      7.42 o 
  -6  19   8       24.47        3.92      7.00 o 
  -5  19   8        0.01       -0.84      5.95 o 
  -4  19   8       23.00       17.29      5.69 o 
  -3  19   8       35.81       38.45      7.01 o 
  -2  19   8       37.41       41.85      7.47 o 
  -1  19   8      173.41      203.85     26.88 o 
   0  19   8       38.73       40.61      7.61 o 
   1  19   8       97.60       96.08     10.51 o 
  -5  20   8        0.01       -3.85      5.95 o 
  -4  20   8        8.43        0.81      4.87 o 
  -3  20   8        2.97        3.09      4.72 o 
  -2  20   8        6.50        6.74      5.17 o 
  -1  20   8       69.06       66.12      8.83 o 
   0  20   8        1.71        5.81      5.16 o 
  -3  21   8        0.21        2.61      4.96 o 
  -2  21   8        2.68        5.60      5.07 o 
 -11   1   9        1.10       -1.67      4.16 o 
 -10   1   9      173.43      199.15      8.11 o 
  -9   1   9      292.54      313.69     11.29 o 
  -8   1   9        1.10       -1.73      2.24 o 
  -7   1   9        0.66       -0.90      2.21 o 
  -6   1   9        3.53        5.33      2.36 o 
  -5   1   9      240.15      241.80      7.85 o 
  -4   1   9      206.63      205.99     10.85 o 
  -3   1   9     1259.23     1261.43     19.99 o 
  -2   1   9      454.06      425.08     12.78 o 
  -1   1   9      154.66      176.00     12.42 o 
   0   1   9      251.61      247.74      7.38 o 
   1   1   9        2.93        3.35      2.31 o 
   2   1   9      118.83      133.08      6.16 o 
   3   1   9       52.82       64.15      8.33 o 
   4   1   9        1.97        2.54      4.30 o 
   5   1   9        0.30       -5.42      4.53 o 
 -11   2   9        0.22       -4.79      4.62 o 
 -10   2   9      225.87      234.30      8.69 o 
  -9   2   9        7.43        9.20      3.14 o 
  -8   2   9       33.02       30.14      3.80 o 
  -7   2   9       73.20       66.12      4.88 o 
  -6   2   9       11.13        5.94      2.52 o 
  -5   2   9       25.36       20.85      3.19 o 
  -4   2   9       83.56       70.00      4.58 o 
  -3   2   9      619.41      607.68     12.41 o 
  -2   2   9      182.56      194.90      8.77 o 
  -1   2   9     2181.43     2111.40     34.06 o 
   0   2   9      144.24      143.09      5.28 o 
   1   2   9        0.95       -0.80      1.91 o 
   2   2   9       75.99       72.47      5.88 o 
   3   2   9        2.08       -4.20      3.56 o 
   4   2   9       61.76       57.70      8.07 o 
   5   2   9       52.55       45.62      8.92 o 
 -11   3   9       50.50       45.49      7.87 o 
 -10   3   9       56.16       59.06      5.19 o 
  -9   3   9        0.53        0.37      2.60 o 
  -8   3   9      373.54      357.88     10.20 o 
  -7   3   9      430.33      414.61     10.74 o 
  -6   3   9      106.34       98.39      7.60 o 
  -5   3   9      222.93      208.82      7.19 o 
  -4   3   9      338.72      341.90      9.08 o 
  -3   3   9      138.19      143.98      7.34 o 
  -2   3   9      517.73      495.34     13.23 o 
  -1   3   9        1.09       -1.41      2.84 o 
   0   3   9       98.70      102.27      6.35 o 
   1   3   9      326.64      354.02      9.54 o 
   2   3   9       49.71       39.42      4.99 o 
   3   3   9        0.31       -2.43      3.76 o 
   4   3   9      413.14      425.06     22.54 o 
   5   3   9      245.49      260.94     14.52 o 
 -11   4   9        0.00        2.78      4.86 o 
 -10   4   9        3.53        3.66      3.15 o 
  -9   4   9        3.99        1.57      2.69 o 
  -8   4   9        5.74        6.45      2.81 o 
  -7   4   9      156.67      170.85     13.58 o 
  -6   4   9      706.48      693.45     14.14 o 
  -5   4   9      160.13      153.77      6.34 o 
  -4   4   9      190.51      181.65      8.09 o 
  -3   4   9      445.94      411.17     12.16 o 
  -2   4   9       22.66       25.18      4.08 o 
  -1   4   9      784.43      782.18     20.38 o 
   0   4   9       49.33       52.49      4.35 o 
   1   4   9       96.70       95.37      4.86 o 
   2   4   9      165.69      156.48      6.94 o 
   3   4   9       81.86       93.70      8.91 o 
   4   4   9      215.59      199.72     13.44 o 
   5   4   9        0.78       -2.28      4.82 o 
 -11   5   9       39.01       35.73      7.42 o 
 -10   5   9       13.78        8.45      3.36 o 
  -9   5   9       74.10       81.09      6.13 o 
  -8   5   9      125.06      144.45      6.69 o 
  -7   5   9       75.81       90.80      5.46 o 
  -6   5   9       30.79       36.33      3.86 o 
  -5   5   9       93.12       84.39      8.34 o 
  -4   5   9       10.14        2.90      2.63 o 
  -3   5   9      602.16      598.13     15.02 o 
  -2   5   9       42.99       39.93      4.73 o 
  -1   5   9        0.14       -0.22      4.47 o 
   0   5   9      295.33      272.83     10.85 o 
   1   5   9       29.11       33.87      3.48 o 
   2   5   9       83.30       86.46      7.28 o 
   3   5   9        2.65        7.35      3.95 o 
   4   5   9      277.16      308.66     15.43 o 
   5   5   9      171.37      192.26     17.18 o 
 -11   6   9       10.76       10.57      5.52 o 
 -10   6   9        8.08        7.68      3.19 o 
  -9   6   9       30.59       30.86      4.93 o 
  -8   6   9        5.26        2.21      2.63 o 
  -7   6   9        0.89       -0.37      2.32 o 
  -6   6   9       29.18       27.60      4.34 o 
  -5   6   9        3.07        2.68      2.77 o 
  -4   6   9        0.65       -0.59      2.47 o 
  -3   6   9       84.57       55.93      5.41 o 
  -2   6   9        1.82       -3.36      2.54 o 
  -1   6   9        0.33       -1.92      2.28 o 
   0   6   9      188.66      182.31      7.56 o 
   1   6   9       70.15       69.29      6.45 o 
   2   6   9       50.38       46.02      4.67 o 
   3   6   9        0.63        3.15      3.51 o 
   4   6   9        2.81        2.85      3.82 o 
   5   6   9        0.75       -1.20      4.67 o 
 -11   7   9        4.60       -2.91      4.86 o 
 -10   7   9        0.01       -1.91      2.85 o 
  -9   7   9        8.87       12.50      3.33 o 
  -8   7   9        0.05        1.86      2.51 o 
  -7   7   9      124.44      115.44      7.29 o 
  -6   7   9      153.59      164.26      8.24 o 
  -5   7   9        1.48        0.01      2.77 o 
  -4   7   9       55.73       68.88      9.08 o 
  -3   7   9      163.09      170.30      8.23 o 
  -2   7   9       15.58       14.32      3.67 o 
  -1   7   9        0.69       -2.25      2.38 o 
   0   7   9     1040.75     1106.61     22.34 o 
   1   7   9        1.56        0.27      2.10 o 
   2   7   9        0.81        2.12      2.84 o 
   3   7   9        8.85        8.95      4.15 o 
   4   7   9      122.54      124.56      8.76 o 
   5   7   9      149.27      195.40     11.00 o 
 -10   8   9        0.15        3.02      4.61 o 
  -9   8   9       21.16       25.23      4.16 o 
  -8   8   9       30.86       40.85      5.27 o 
  -7   8   9       29.03       22.13      4.77 o 
  -6   8   9       37.38       34.66      4.82 o 
  -5   8   9       32.99       27.79      4.42 o 
  -4   8   9      745.16      729.02     27.15 o 
  -3   8   9      382.44      389.20     12.14 o 
  -2   8   9        7.52        2.57      2.79 o 
  -1   8   9      382.15      355.66      9.76 o 
   0   8   9       60.35       64.59      4.92 o 
   1   8   9       43.27       42.89      3.86 o 
   2   8   9      442.99      440.61     12.00 o 
   3   8   9       92.21       96.67      7.71 o 
   4   8   9        1.94        2.29      3.97 o 
 -10   9   9      185.93      197.59     19.53 o 
  -9   9   9       92.49      105.72     10.13 o 
  -8   9   9        3.02        3.87      3.39 o 
  -7   9   9      201.30      210.50      9.34 o 
  -6   9   9       78.42       73.82      6.40 o 
  -5   9   9      278.07      266.83     10.26 o 
  -4   9   9       11.04        7.30      3.30 o 
  -3   9   9      136.97      142.78      7.75 o 
  -2   9   9       98.98       96.41     17.33 o 
  -1   9   9        9.97       11.97      3.18 o 
   0   9   9       45.30       45.51      5.27 o 
   1   9   9       38.07       46.30      4.63 o 
   2   9   9       48.31       68.56      6.72 o 
   3   9   9       86.28       74.40      7.14 o 
   4   9   9       90.65       99.93      8.30 o 
 -10  10   9       70.20       69.78     13.58 o 
  -9  10   9        2.90        4.28      7.14 o 
  -8  10   9        0.20        0.01      4.69 o 
  -7  10   9       27.18       23.35      4.44 o 
  -6  10   9        1.60        1.24      3.12 o 
  -5  10   9       70.10       78.08      6.60 o 
  -4  10   9       15.19       17.00      4.05 o 
  -3  10   9       15.22       22.81      4.44 o 
  -2  10   9        1.82        4.62      3.15 o 
  -1  10   9        4.48        3.16      2.60 o 
   0  10   9      122.17      113.90      6.23 o 
   1  10   9      115.19      113.41      9.65 o 
   2  10   9      229.95      253.46     10.92 o 
   3  10   9       30.84       32.69      6.53 o 
   4  10   9       94.79      101.96     10.54 o 
 -10  11   9       84.25       95.54     14.98 o 
  -9  11   9       30.26       35.63      7.32 o 
  -8  11   9        6.17        6.09      4.76 o 
  -7  11   9        3.89        0.48      4.18 o 
  -6  11   9       63.11       59.87      8.07 o 
  -5  11   9       25.26       24.62      4.59 o 
  -4  11   9       25.29       30.09      4.84 o 
  -3  11   9      224.84      220.60      9.55 o 
  -2  11   9      284.64      273.89     10.54 o 
  -1  11   9       11.28       10.29      3.96 o 
   0  11   9      210.29      209.60      9.75 o 
   1  11   9       36.14       37.96      5.40 o 
   2  11   9       95.31      117.71      8.42 o 
   3  11   9       27.61       26.25      6.56 o 
   4  11   9        4.38        3.07      5.02 o 
  -9  12   9        1.06        2.87      4.97 o 
  -8  12   9       83.36       71.95      9.00 o 
  -7  12   9        0.34       -2.96      3.40 o 
  -6  12   9        0.33        3.74      4.40 o 
  -5  12   9       18.42       14.77      7.24 o 
  -4  12   9      127.96      124.37     17.78 o 
  -3  12   9      361.35      363.50     24.29 o 
  -2  12   9      172.44      186.88     11.95 o 
  -1  12   9       16.68       21.03      4.56 o 
   0  12   9       36.43       34.74      6.13 o 
   1  12   9        1.64        2.82      3.50 o 
   2  12   9        5.85        2.63      3.70 o 
   3  12   9       10.30        4.82      4.90 o 
  -9  13   9      207.85      268.06     25.02 o 
  -8  13   9       55.08       77.93      9.49 o 
  -7  13   9       54.71       51.56     11.90 o 
  -6  13   9       16.11       14.13      5.02 o 
  -5  13   9      108.31      123.49     16.55 o 
  -4  13   9      263.20      254.97     13.84 o 
  -3  13   9      214.84      226.23     13.01 o 
  -2  13   9       64.04       88.57      9.48 o 
  -1  13   9       11.42        9.19      3.78 o 
   0  13   9        0.52       -0.52      3.27 o 
   1  13   9       54.52       61.90      6.79 o 
   2  13   9       17.34       27.65      5.41 o 
   3  13   9      103.24      110.16     11.01 o 
  -8  14   9        0.11       -0.24      4.91 o 
  -7  14   9       19.68        9.71      5.74 o 
  -6  14   9       54.38       57.81      8.35 o 
  -5  14   9       60.49       54.13      8.12 o 
  -4  14   9       36.80       29.67      6.89 o 
  -3  14   9        0.61        7.83      4.71 o 
  -2  14   9       99.87      103.34      7.74 o 
  -1  14   9      207.13      214.18     10.21 o 
   0  14   9       35.38       35.81      5.57 o 
   1  14   9       60.21       69.02      7.12 o 
   2  14   9       18.88       15.21      5.95 o 
  -8  15   9        5.55        4.23      5.39 o 
  -7  15   9       41.56       45.19      8.26 o 
  -6  15   9       41.62       48.26      8.22 o 
  -5  15   9      100.13       96.36     11.58 o 
  -4  15   9       10.18        7.04      4.88 o 
  -3  15   9       10.94        6.83      8.78 o 
  -2  15   9       59.53       67.93      6.93 o 
  -1  15   9       74.66       72.63      7.22 o 
   0  15   9        9.48        8.04      4.13 o 
   1  15   9        0.48       -0.07      3.75 o 
   2  15   9       17.75       24.47      8.90 o 
  -7  16   9       41.34       50.71      8.76 o 
  -6  16   9      120.74      110.28     11.10 o 
  -5  16   9        0.06        2.59      7.03 o 
  -4  16   9        2.06       -4.48      4.03 o 
  -3  16   9       17.36       17.02      5.91 o 
  -2  16   9      125.86      107.70     12.91 o 
  -1  16   9        3.37        0.51      3.56 o 
   0  16   9      147.00      150.45      9.73 o 
   1  16   9        3.87       10.99      4.78 o 
  -7  17   9      286.16      339.43     31.71 o 
  -6  17   9       19.08       25.63      7.04 o 
  -5  17   9       23.97       21.66      8.50 o 
  -4  17   9        6.94        2.89      5.25 o 
  -3  17   9       65.12       61.24     12.60 o 
  -2  17   9       60.42       69.13      8.85 o 
  -1  17   9       28.69       15.03      5.64 o 
   0  17   9       25.67       21.61      6.53 o 
   1  17   9       55.57       46.29      7.52 o 
  -6  18   9        5.40       -0.19      5.06 o 
  -5  18   9       98.01      114.65     11.70 o 
  -4  18   9        8.11       20.51      9.31 o 
  -3  18   9        9.92       12.11      7.56 o 
  -2  18   9       36.13       39.58      7.45 o 
  -1  18   9       24.78       13.41      5.76 o 
   0  18   9       17.81       14.47      9.03 o 
  -4  19   9        8.19       14.91      8.61 o 
  -3  19   9        4.35        3.64      7.70 o 
  -2  19   9        9.89        8.14      5.49 o 
 -10   0  10      400.20      419.08     16.84 o 
  -9   0  10      401.22      469.79     32.62 o 
  -8   0  10       14.32        6.88      4.10 o 
  -7   0  10       73.10       51.16      6.58 o 
  -6   0  10      145.64      129.36      9.10 o 
  -5   0  10      147.27      149.91      9.32 o 
  -4   0  10      306.35      301.82     19.74 o 
  -3   0  10        9.14        3.50      5.60 o 
  -2   0  10      368.05      355.43     20.65 o 
  -1   0  10      784.00      708.69     30.03 o 
   0   0  10      508.58      537.20     25.27 o 
   1   0  10        0.07       -2.52      4.48 o 
   2   0  10      168.22      185.69     15.68 o 
   3   0  10      737.92      783.72     34.65 o 
   4   0  10      328.01      400.92     25.48 o 
 -10   1  10       71.39       56.02      5.47 o 
  -9   1  10       81.76       87.36      6.03 o 
  -8   1  10        4.66        2.89      2.64 o 
  -7   1  10       28.80       32.85      4.06 o 
  -6   1  10       25.16       19.38      3.48 o 
  -5   1  10      189.61      200.32      7.45 o 
  -4   1  10       91.22       75.31     12.52 o 
  -3   1  10       78.27       81.08      6.23 o 
  -2   1  10      305.41      312.17     13.94 o 
  -1   1  10      154.68      151.32     10.09 o 
   0   1  10        4.63        9.41      4.36 o 
   1   1  10       20.81       19.25      4.87 o 
   2   1  10       23.87       13.46      4.94 o 
   3   1  10       40.64       43.53      7.35 o 
   4   1  10       18.85       30.38      7.02 o 
 -10   2  10        4.47        8.78      3.54 o 
  -9   2  10       12.37       12.18      4.22 o 
  -8   2  10      135.53      124.78      6.61 o 
  -7   2  10       11.68       10.80      3.39 o 
  -6   2  10      185.65      189.15      7.40 o 
  -5   2  10        5.72        7.74      3.20 o 
  -4   2  10      371.11      350.75     11.67 o 
  -3   2  10       36.07       39.26      4.93 o 
  -2   2  10        6.53        5.41      5.12 o 
  -1   2  10      694.66      687.00     28.77 o 
   0   2  10       58.43       58.89      6.92 o 
   1   2  10       52.39       53.27      5.47 o 
   2   2  10        2.00        6.45      4.47 o 
   3   2  10      184.22      177.54     20.65 o 
   4   2  10       68.14       94.68     18.13 o 
 -10   3  10       24.38       22.22      4.13 o 
  -9   3  10        1.98        3.82      2.94 o 
  -8   3  10       47.25       45.05      4.61 o 
  -7   3  10       74.07       55.74      5.39 o 
  -6   3  10      106.79      101.27      7.72 o 
  -5   3  10       28.98       25.22      4.25 o 
  -4   3  10      888.72      896.46     19.92 o 
  -3   3  10      104.28       93.57      6.57 o 
  -2   3  10     1362.61     1365.79     25.97 o 
  -1   3  10      477.47      483.20     15.25 o 
   0   3  10       21.46       21.71      5.09 o 
   1   3  10       70.79       75.44      6.17 o 
   2   3  10        2.50       -0.15      4.18 o 
   3   3  10       59.06       62.10     11.41 o 
   4   3  10        0.70       -4.26      8.78 o 
 -10   4  10       28.60       37.24      4.83 o 
  -9   4  10       38.37       33.72      4.70 o 
  -8   4  10        3.78        4.77      2.95 o 
  -7   4  10        2.38        3.06      3.07 o 
  -6   4  10        2.05        1.19      3.12 o 
  -5   4  10       19.62       22.70      4.27 o 
  -4   4  10       31.10       20.09      4.09 o 
  -3   4  10       83.57       73.69      6.13 o 
  -2   4  10      464.39      442.03     13.24 o 
  -1   4  10       17.06       13.64      3.81 o 
   0   4  10        7.98        9.02      3.29 o 
   1   4  10      162.56      159.68      8.06 o 
   2   4  10        7.66       -2.77      4.05 o 
   3   4  10       39.44       40.19      8.71 o 
   4   4  10        1.73        7.94      5.63 o 
 -10   5  10        4.98        1.85      3.13 o 
  -9   5  10       36.19       38.99      4.72 o 
  -8   5  10       52.08       45.00      5.62 o 
  -7   5  10       27.79       28.60      4.60 o 
  -6   5  10       72.50       63.00      6.44 o 
  -5   5  10       16.80       10.00      3.44 o 
  -4   5  10       24.27       21.25      4.21 o 
  -3   5  10      148.97      171.89      8.62 o 
  -2   5  10        2.21       -1.68      3.86 o 
  -1   5  10        8.36        8.35      3.87 o 
   0   5  10        3.86        5.83      3.11 o 
   1   5  10       82.27       91.43      5.80 o 
   2   5  10        4.86        6.91      4.66 o 
   3   5  10       46.82       37.02      7.22 o 
 -10   6  10       50.98       63.08      5.65 o 
  -9   6  10       30.12       19.56      4.57 o 
  -8   6  10       19.88       24.24      5.13 o 
  -7   6  10       11.06        6.60      3.43 o 
  -6   6  10      113.84      120.87      7.70 o 
  -5   6  10        1.55        2.16      3.06 o 
  -4   6  10      409.83      411.91     13.02 o 
  -3   6  10      126.94      125.95      7.65 o 
  -2   6  10      102.56      107.06      7.19 o 
  -1   6  10        9.15        8.94      3.40 o 
   0   6  10      208.74      214.05      9.13 o 
   1   6  10      376.26      426.12     11.44 o 
   2   6  10        0.08        3.69      4.23 o 
   3   6  10        7.92        4.25      4.96 o 
 -10   7  10        2.48        4.19      4.07 o 
  -9   7  10        0.00        5.53      3.74 o 
  -8   7  10        0.46        0.14      3.23 o 
  -7   7  10       62.82       68.12      6.45 o 
  -6   7  10      469.94      434.28     13.62 o 
  -5   7  10       10.33        9.70      4.43 o 
  -4   7  10      110.72      116.31     10.22 o 
  -3   7  10       42.87       36.17      5.02 o 
  -2   7  10      220.33      193.69     14.11 o 
  -1   7  10       47.99       43.43      5.19 o 
   0   7  10        0.20       -0.56      2.82 o 
   1   7  10       84.50       79.75      6.99 o 
   2   7  10       71.97       81.95     11.90 o 
   3   7  10        8.04        4.64      4.24 o 
 -10   8  10        5.97        9.64      4.49 o 
  -9   8  10        2.59        5.50      5.34 o 
  -8   8  10       44.92       53.04      6.05 o 
  -7   8  10      102.16       92.48      7.27 o 
  -6   8  10       35.88       32.02      4.87 o 
  -5   8  10      423.41      460.34     14.24 o 
  -4   8  10      380.51      422.80     13.54 o 
  -3   8  10      380.01      399.02     13.00 o 
  -2   8  10      151.83      138.28      8.04 o 
  -1   8  10       14.27       21.46      4.20 o 
   0   8  10       90.93      112.10      7.40 o 
   1   8  10       15.62       19.18      3.88 o 
   2   8  10        2.21        3.08      4.97 o 
   3   8  10       32.54       39.10      6.20 o 
  -9   9  10       17.09       19.81      4.98 o 
  -8   9  10        4.47        6.90      3.88 o 
  -7   9  10      104.29       99.83      9.48 o 
  -6   9  10        0.55       -1.36      3.09 o 
  -5   9  10        1.55        0.74      3.32 o 
  -4   9  10      246.36      263.95     10.88 o 
  -3   9  10       10.45       18.69      4.29 o 
  -2   9  10      100.43      109.66      7.48 o 
  -1   9  10        0.02       -3.68      2.71 o 
   0   9  10        0.02        0.27      3.34 o 
   1   9  10       18.39       14.82      3.66 o 
   2   9  10       39.64       35.47      7.03 o 
   3   9  10      101.62      114.37      8.83 o 
  -9  10  10       76.11       86.17     10.17 o 
  -8  10  10       97.51      121.03      8.40 o 
  -7  10  10       29.94       34.10      5.31 o 
  -6  10  10       56.71       60.29      6.28 o 
  -5  10  10       19.53        7.68      3.76 o 
  -4  10  10        3.76        3.66      3.49 o 
  -3  10  10       24.91       20.75      6.77 o 
  -2  10  10       67.89       62.59      6.17 o 
  -1  10  10        1.81        2.69      3.14 o 
   0  10  10       12.98       15.16      4.17 o 
   1  10  10       56.92       54.93      6.45 o 
   2  10  10       89.35      113.41     10.52 o 
  -9  11  10       26.39       22.35      6.95 o 
  -8  11  10       14.17        8.99      7.80 o 
  -7  11  10        7.14        4.47      4.84 o 
  -6  11  10       10.55        8.39      3.98 o 
  -5  11  10       18.86        9.58      4.64 o 
  -4  11  10       61.67       48.00      7.54 o 
  -3  11  10        0.04       -4.33      2.89 o 
  -2  11  10       11.31        5.47      3.62 o 
  -1  11  10       10.82       14.08      5.28 o 
   0  11  10       24.88       21.00     10.81 o 
   1  11  10        0.09       -0.34      3.28 o 
   2  11  10        0.11        0.74      8.68 o 
  -8  12  10      143.95      163.02     29.01 o 
  -7  12  10       91.50      135.47     11.61 o 
  -6  12  10        8.81       11.14      5.42 o 
  -5  12  10       59.85       54.32      7.95 o 
  -4  12  10       90.70       93.54     10.39 o 
  -3  12  10      213.15      246.36     16.34 o 
  -2  12  10        0.90       -1.98      4.02 o 
  -1  12  10       27.87       24.09      6.41 o 
   0  12  10       24.20       37.97      8.03 o 
   1  12  10        3.71       -1.62      3.91 o 
   2  12  10       42.91       58.16      8.71 o 
  -8  13  10       63.79       78.76     10.05 o 
  -7  13  10       89.86       74.00     14.84 o 
  -6  13  10        6.59       17.34      6.26 o 
  -5  13  10      130.21      126.64     11.26 o 
  -4  13  10        0.46       -0.95      4.16 o 
  -3  13  10        4.66        4.75      4.94 o 
  -2  13  10       23.44       25.91      8.85 o 
  -1  13  10       23.98       29.58      6.93 o 
   0  13  10       63.64       62.78      9.86 o 
   1  13  10      132.26      146.73      9.80 o 
  -7  14  10        4.62        5.63      5.76 o 
  -6  14  10       35.91       24.81     13.82 o 
  -5  14  10        5.75        3.10      4.89 o 
  -4  14  10        5.24        6.30      5.42 o 
  -3  14  10       25.00       36.63      7.49 o 
  -2  14  10       36.85       42.33      7.80 o 
  -1  14  10       21.42       26.09      6.76 o 
   0  14  10      105.38      112.10     10.72 o 
   1  14  10        6.67        9.57      5.07 o 
  -7  15  10       68.94       75.94     10.34 o 
  -6  15  10        1.39        2.85      5.29 o 
  -5  15  10       25.36       35.41      7.60 o 
  -4  15  10        0.11       -1.89      4.32 o 
  -3  15  10       89.35      107.67     10.86 o 
  -2  15  10       43.24       27.81      8.54 o 
  -1  15  10       64.07       75.66     22.22 o 
   0  15  10       96.64       98.00      8.60 o 
  -6  16  10        2.14       -0.86      5.01 o 
  -5  16  10        4.57        2.75      5.29 o 
  -4  16  10       16.61       10.01      5.56 o 
  -3  16  10        3.25       -1.10      4.75 o 
  -2  16  10        0.13       -3.11      4.38 o 
  -1  16  10       50.08       55.34      9.12 o 
  -4  17  10       47.28       49.56      8.68 o 
  -3  17  10       51.58       47.66      8.35 o 
 -10   1  11       11.70        6.54      3.50 o 
  -9   1  11        4.75        3.52      3.47 o 
  -8   1  11       86.28       81.80      5.95 o 
  -7   1  11       20.47       17.51      3.66 o 
  -6   1  11       10.98       11.59      4.81 o 
  -5   1  11      124.25      120.64      7.69 o 
  -4   1  11       18.13        9.77      4.69 o 
  -3   1  11      561.92      586.37     20.09 o 
  -2   1  11       86.75       83.81      8.56 o 
  -1   1  11        0.83        0.72      4.03 o 
   0   1  11      118.63      139.05     10.13 o 
   1   1  11        3.92        3.64      6.72 o 
  -9   2  11       69.75       46.84      5.05 o 
  -8   2  11       34.03       36.18      4.48 o 
  -7   2  11        0.03        0.15      3.01 o 
  -6   2  11       84.57       82.37      6.88 o 
  -5   2  11      157.61      176.09     12.72 o 
  -4   2  11       14.27       14.91      5.94 o 
  -3   2  11      424.95      443.77     17.43 o 
  -2   2  11      161.74      163.63     11.83 o 
  -1   2  11       27.96       27.44      5.90 o 
   0   2  11        6.32        2.28      4.52 o 
   1   2  11        2.77        6.58      7.00 o 
  -9   3  11       12.68       19.59      3.99 o 
  -8   3  11        4.87        4.19      3.47 o 
  -7   3  11       46.50       41.29      5.55 o 
  -6   3  11        0.41        1.62      3.19 o 
  -5   3  11       66.53       66.39      6.32 o 
  -4   3  11       27.10       22.39      6.90 o 
  -3   3  11       13.73       14.95      4.01 o 
  -2   3  11      525.20      598.60     25.16 o 
  -1   3  11      213.91      243.91     12.83 o 
   0   3  11        6.70        4.72      4.47 o 
   1   3  11      141.92      139.71     14.98 o 
  -9   4  11       11.14       10.83      5.79 o 
  -8   4  11       18.65       17.58      4.38 o 
  -7   4  11       34.94       37.65      6.58 o 
  -6   4  11        9.52        5.65      4.60 o 
  -5   4  11      485.27      471.19     14.48 o 
  -4   4  11       35.42       36.61      5.12 o 
  -3   4  11        7.38        3.41      3.27 o 
  -2   4  11       13.80       10.68      6.01 o 
  -1   4  11       84.51       87.94      8.48 o 
   0   4  11       20.22       21.89      5.74 o 
   1   4  11       13.59        9.03      7.21 o 
  -9   5  11       28.08       37.65      5.69 o 
  -8   5  11        0.03       -3.17      3.08 o 
  -7   5  11       28.79       24.92      5.82 o 
  -6   5  11      390.64      374.76     13.03 o 
  -5   5  11      313.65      286.66     11.54 o 
  -4   5  11       65.24       75.09      6.61 o 
  -3   5  11        1.71        7.03      3.54 o 
  -2   5  11       80.76       80.05      6.83 o 
  -1   5  11      149.61      142.96      8.35 o 
   0   5  11        0.05        3.95      5.70 o 
   1   5  11      165.85      194.23     16.87 o 
  -9   6  11        5.52        2.19      3.93 o 
  -8   6  11       51.51       43.10      5.83 o 
  -7   6  11        1.20       -1.88      3.05 o 
  -6   6  11       13.86       13.48      4.21 o 
  -5   6  11       45.84       37.23      5.40 o 
  -4   6  11        1.43       -2.41      3.09 o 
  -3   6  11       48.44       46.50      5.55 o 
  -2   6  11        3.81        0.25      3.25 o 
  -1   6  11       19.24       11.62      3.95 o 
   0   6  11       89.75       88.31      7.01 o 
   1   6  11       23.69       16.24      8.33 o 
  -9   7  11       50.82       47.99      7.52 o 
  -8   7  11       57.40       87.09      7.42 o 
  -7   7  11        0.30        0.18      3.40 o 
  -6   7  11       14.41       16.19      9.42 o 
  -5   7  11       30.05       36.88      9.29 o 
  -4   7  11       30.32       43.39      8.07 o 
  -3   7  11        3.39        1.04      3.39 o 
  -2   7  11        0.40        0.56      3.31 o 
  -1   7  11       21.39       29.33      5.08 o 
   0   7  11        6.11        1.58      3.61 o 
   1   7  11       28.09       30.38      9.59 o 
  -8   8  11      103.78      108.24      8.35 o 
  -7   8  11        8.44       10.41      4.29 o 
  -6   8  11       86.32       95.01      7.58 o 
  -5   8  11       20.23       13.28      4.29 o 
  -4   8  11       41.94       37.25      5.45 o 
  -3   8  11      121.83      111.74      7.96 o 
  -2   8  11       13.17       10.90      6.59 o 
  -1   8  11       32.79       25.81      6.55 o 
   0   8  11       55.84       70.69      6.66 o 
   1   8  11       34.58       25.85      6.96 o 
  -8   9  11       21.89       10.09      4.52 o 
  -7   9  11       21.50       25.39      5.21 o 
  -6   9  11        4.91        8.00      4.06 o 
  -5   9  11        3.29        0.12      3.54 o 
  -4   9  11        6.72        2.77      3.79 o 
  -3   9  11      209.81      229.08     10.61 o 
  -2   9  11       23.22       36.05      5.43 o 
  -1   9  11      381.69      415.24     13.94 o 
   0   9  11      121.33      133.68     20.17 o 
   1   9  11        9.65       11.78      7.28 o 
  -8  10  11       36.52       35.49      5.86 o 
  -7  10  11       43.74       54.40      6.83 o 
  -6  10  11        7.75        9.24      4.09 o 
  -5  10  11        5.20        9.24      4.18 o 
  -4  10  11       34.68       32.05      5.34 o 
  -3  10  11       18.15       18.36      7.17 o 
  -2  10  11       46.18       37.34      5.55 o 
  -1  10  11       33.73       23.72      5.20 o 
   0  10  11        7.37        8.19      4.52 o 
  -7  11  11      177.09      141.84      9.34 o 
  -6  11  11        2.77        6.35      4.23 o 
  -5  11  11       37.75       18.46      4.92 o 
  -4  11  11        0.06       -4.87      3.25 o 
  -3  11  11      102.43      124.85     10.23 o 
  -2  11  11       87.50      116.80      8.40 o 
  -1  11  11      182.63      215.08     19.67 o 
   0  11  11      102.09      104.22     14.24 o 
  -7  12  11        3.23       -2.13      4.72 o 
  -6  12  11        7.46       -3.05      4.38 o 
  -5  12  11       24.45       19.60      6.61 o 
  -4  12  11        7.13        9.60      5.67 o 
  -3  12  11        0.00       -0.80      4.55 o 
  -2  12  11        0.08       -3.91      4.54 o 
  -1  12  11       30.35       28.00      7.21 o 
  -6  13  11       57.81       59.33      9.18 o 
  -5  13  11      136.87      163.06     24.29 o 
  -4  13  11        0.11        3.71      5.08 o 
  -3  13  11       13.28       14.92      5.88 o 
  -2  13  11       27.70       24.95      9.73 o 
  -4  14  11       56.41       63.28     15.08 o 
  -3  14  11       80.93      103.19     11.31 o 
  -8   0  12        3.96        5.53      6.37 o 
  -7   0  12      313.04      298.10     21.00 o 
  -6   0  12      311.53      357.04     23.17 o 
  -5   0  12       55.16       54.25     11.20 o 
  -4   0  12        0.68       -0.28      5.74 o 
  -3   0  12        3.67        6.23      6.86 o 
  -2   0  12      117.15       87.00     12.95 o 
  -1   0  12       13.82       14.49      7.77 o 
   0   0  12      193.23      198.29     17.29 o 
  -8   1  12        3.55       -0.59      3.43 o 
  -7   1  12        0.22        0.95      4.58 o 
  -6   1  12        9.78       15.33      5.49 o 
  -5   1  12       26.51       19.86      5.75 o 
  -4   1  12       56.42       47.60      7.47 o 
  -3   1  12       55.46       54.49      7.82 o 
  -2   1  12        0.75       -5.84      3.90 o 
  -1   1  12       14.05        4.71      4.77 o 
   0   1  12        2.93        2.84      5.07 o 
  -8   2  12        1.59       -0.37      3.49 o 
  -7   2  12      228.88      223.06     20.64 o 
  -6   2  12       32.80       26.91      8.85 o 
  -5   2  12        0.48        8.58      4.84 o 
  -4   2  12       57.17       56.16      7.84 o 
  -3   2  12       14.77       10.72      5.04 o 
  -2   2  12        3.08       -4.91      6.19 o 
  -1   2  12        2.27       -1.33      4.31 o 
   0   2  12      104.83      108.07      9.83 o 
  -8   3  12       14.78       13.34      4.26 o 
  -7   3  12       25.68       27.05      5.16 o 
  -6   3  12       80.10       75.34      7.09 o 
  -5   3  12        0.17       -1.51      4.37 o 
  -4   3  12       46.83       46.72      7.56 o 
  -3   3  12        3.31        6.03      4.89 o 
  -2   3  12      111.78      122.64     10.47 o 
  -1   3  12       23.71       24.41      8.89 o 
   0   3  12        0.27       -2.16      4.58 o 
  -8   4  12        0.67        0.09      3.39 o 
  -7   4  12        5.68        3.83      3.71 o 
  -6   4  12        0.15        0.03      3.34 o 
  -5   4  12        0.05       -1.60      3.45 o 
  -4   4  12      414.06      456.62     18.58 o 
  -3   4  12       29.97       47.20      7.43 o 
  -2   4  12       70.63       84.96      9.14 o 
  -1   4  12       21.01       13.66      5.54 o 
   0   4  12       19.58       32.56      6.96 o 
  -8   5  12       12.69        9.39      4.32 o 
  -7   5  12        6.11        4.78      3.81 o 
  -6   5  12        0.36       -1.58      3.19 o 
  -5   5  12        0.41       -1.43      3.32 o 
  -4   5  12        1.68        1.07      3.54 o 
  -3   5  12       13.85        9.03      5.27 o 
  -2   5  12      127.50      126.24     13.61 o 
  -1   5  12       79.13       69.96      8.53 o 
  -7   6  12        0.94        3.82      3.75 o 
  -6   6  12       83.56       90.99     13.21 o 
  -5   6  12       18.91       17.03      4.60 o 
  -4   6  12       31.16       18.62      4.68 o 
  -3   6  12      220.91      211.81     14.53 o 
  -2   6  12       90.52       79.52      9.05 o 
  -1   6  12        0.41        7.04      4.94 o 
  -7   7  12       20.88       16.47      4.83 o 
  -6   7  12       87.16       86.60      7.65 o 
  -5   7  12        4.28        2.24      3.90 o 
  -4   7  12        1.05        1.67      3.79 o 
  -3   7  12       36.63       40.64      5.98 o 
  -2   7  12        3.64        1.19      4.01 o 
  -1   7  12        9.73       18.52      6.06 o 
  -6   8  12       46.31       53.51      6.80 o 
  -5   8  12       56.25       48.08     10.45 o 
  -4   8  12       13.47        8.89      4.26 o 
  -3   8  12      377.40      446.89     18.52 o 
  -2   8  12       64.71       79.99      7.58 o 
  -6   9  12      105.37      120.68      8.97 o 
  -5   9  12       17.21       28.02      6.03 o 
  -4   9  12       47.04       65.12      7.12 o 
  -3   9  12        4.00        2.67      4.13 o 
  -2   9  12       45.98       54.92      6.89 o 
  -5  10  12       12.94       15.70      4.88 o 
  -4  10  12       75.46       72.64      8.43 o 
  -3  10  12       52.89       66.75      9.18 o 
                                                 
